# Supplementary material for: 4-Benzyl-6-bromo-2-phenyl-4H-imidazo[4,5-b]pyridine
Source: Acta Crystallogr Sect E Struct Rep Online. 2010 Mar 27;66(Pt 4):o946. doi: 10.1107/S160053681001038X (PMC2983780; doi:10.1107/S160053681001038X)
Supplement: Supplementary file 1 [file e-66-0o946-sup1.cif]

##############################################################################
###                                                                        ###
###        Electronic paper (Acta Crystallographica Section E)             ###
###                                                                        ###
##############################################################################
#                                                                            #
# This CIF contains the data in a paper accepted for publication in Acta     #
# Crystallographica Section E. It conforms to the requirements of Notes      #
# for Authors for Section E, and has been peer reviewed under the auspices   #
# of the IUCr Commission on Journals.                                        #
#                                                                            #
# Full details of the Crystallographic Information File format               #
# are given in the paper "The Crystallographic Information File (CIF):       #
# a New Standard Archive File for Crystallography" by S. R. Hall, F. H.      #
# Allen and I. D. Brown [Acta Cryst. (1991), A47, 655-685].                  #
#                                                                            #
# The current version of the core CIF dictionary is obtainable from          #
# ftp://ftp.iucr.org/pub/cif_core.dic. The current version number is 2.4.    #
#                                                                            #
# Software is freely available for graphical display of the structure(s) in  #
# this CIF.  For information consult the CIF home page http://www.iucr.org/  #
# cif/home.html                                                              #
#                                                                            #
# This file may be used for bona fide research purposes within the           #
# scientific community so long as proper attribution is given to the journal # 
# article from which it was obtained.                                        #
#                                                                            #
##############################################################################
                                             
data_global
_audit_creation_method     SHELXL-97
_journal_date_recd_electronic     2010-03-11
_journal_date_accepted     2010-03-19
_journal_name_full     'Acta Crystallographica, Section E'
_journal_year     2010
_journal_volume     66
_journal_issue      4
_journal_page_first     o946
_journal_page_last     o946
_journal_paper_category     QO
_journal_coeditor_code     PK2232
_publ_contact_author
;
     Dr. Seik Weng Ng
     Department of Chemistry
     University of Malaya
     50603 Kuala Lumpur
     Malaysia
;
_publ_contact_author_email     seikweng@um.edu.my
_publ_contact_author_fax     '03 7967 4193'
_publ_contact_author_phone     '03 7967 6778'
_publ_section_title
;
4-Benzyl-6-bromo-2-phenyl-4<i>H</i>-imidazo[4,5-<i>b</i>]pyridine
;
loop_
    _publ_author_name
    _publ_author_address
    'Ouzidan, Y.'
;
Laboratoire de Chimie Organique Appliqu\'ee
Facult\'e des Sciences et Techniques
Universit\'e Sidi Mohamed Ben Abdallah
F\'es
Morocco
;
    'Obbade, S.'
;
Laboratoire d'Electrochimie et de Physicochimie des Mat\'eriaux et des
 Interfaces,
Domaine Universitaire
38402 St Martin d'H\`eres Cedex
Grenoble
France
;
    'Capet, F.'
;
Unit\'e de Catalyse et de Chimie du Solide
Ecole Nationale Sup\'erieure de Chimie de Lille
Lille
France
;
    'Essassi, El Mokhtar'
;
Laboratoire de Chimie Organique H\'et\'erocyclique
P\^ole de Comp\'etences Pharmacochimie
Universit\'e Mohammed V-Agdal
BP 1014 Avenue Ibn Batout
Rabat
Morocco
;
    'Ng, Seik Weng'
;
Department of Chemistry
University of Malaya
50603 Kuala Lumpur
Malaysia
;
_publ_section_synopsis     .
data_I
_audit_creation_method     SHELXL-97
_chemical_name_systematic
;
4-Benzyl-6-bromo-2-phenyl-4<i>H</i>-imidazo[4,5-<i>b</i>]pyridine
;
_chemical_name_common     ?
_chemical_formula_moiety     'C19 H14 Br N3'
_chemical_formula_sum     'C19 H14 Br N3'
_chemical_formula_iupac     'C19 H14 Br N3'
_chemical_formula_weight     364.24
_chemical_melting_point     ?
_symmetry_cell_setting     Monoclinic
_symmetry_space_group_name_H-M     'P 21/c'
_symmetry_space_group_name_Hall     '-P 2ybc'
loop_
    _symmetry_equiv_pos_as_xyz
    'x, y, z'
    '-x, y+1/2, -z+1/2'
    '-x, -y, -z'
    'x, -y-1/2, z-1/2'
_cell_length_a     8.6613(6)
_cell_length_b     19.7631(13)
_cell_length_c     9.3683(6)
_cell_angle_alpha     90.00
_cell_angle_beta     99.647(3)
_cell_angle_gamma     90.00
_cell_volume     1580.93(18)
_cell_formula_units_Z     4
_cell_measurement_reflns_used     9876
_cell_measurement_theta_min     2.4
_cell_measurement_theta_max     27.2
_cell_measurement_temperature     293(2)
_exptl_crystal_description     Prism
_exptl_crystal_colour     Brown
_exptl_crystal_size_max     0.28
_exptl_crystal_size_mid     0.24
_exptl_crystal_size_min     0.20
_exptl_crystal_density_diffrn     1.530
_exptl_crystal_density_meas     ?
_exptl_crystal_density_method     'not measured'
_exptl_crystal_F_000     736
_exptl_absorpt_coefficient_mu     2.603
_exptl_absorpt_correction_type     Multi-scan
_exptl_absorpt_process_details     '(SADABS; Sheldrick, 1996)'
_exptl_absorpt_correction_T_min     0.529
_exptl_absorpt_correction_T_max     0.624
_diffrn_ambient_temperature     293(2)
_diffrn_radiation_type     MoK\a
_diffrn_radiation_wavelength     0.71073
_diffrn_radiation_source     'fine-focus sealed tube'
_diffrn_radiation_monochromator     graphite
_diffrn_measurement_device_type     'Bruker X8 APEXII diffractometer'
_diffrn_measurement_method     '\f and \w scans'
_diffrn_detector_area_resol_mean     ?
_diffrn_reflns_number     57936
_diffrn_reflns_av_R_equivalents     0.0349
_diffrn_reflns_av_sigmaI/netI     0.0157
_diffrn_reflns_theta_min     2.39
_diffrn_reflns_theta_max     30.08
_diffrn_reflns_theta_full     30.08
_diffrn_measured_fraction_theta_max     0.993
_diffrn_measured_fraction_theta_full     0.993
_diffrn_reflns_limit_h_min     -12
_diffrn_reflns_limit_h_max     11
_diffrn_reflns_limit_k_min     -27
_diffrn_reflns_limit_k_max     27
_diffrn_reflns_limit_l_min     -13
_diffrn_reflns_limit_l_max     13
_diffrn_standards_number     0
_diffrn_standards_interval_count     0
_diffrn_standards_interval_time     0
_diffrn_standards_decay_%     0
_reflns_number_total     4613
_reflns_number_gt     3492
_reflns_threshold_expression     I>2\s(I)
_refine_ls_structure_factor_coef     Fsqd
_refine_ls_matrix_type     full
_refine_ls_R_factor_all     0.0487
_refine_ls_R_factor_gt     0.0319
_refine_ls_wR_factor_gt     0.0867
_refine_ls_wR_factor_ref     0.0982
_refine_ls_goodness_of_fit_ref     1.000
_refine_ls_restrained_S_all     1.000
_refine_ls_number_reflns     4613
_refine_ls_number_parameters     208
_refine_ls_number_restraints     0
_refine_ls_hydrogen_treatment     constr
_refine_ls_weighting_scheme     calc
_refine_ls_weighting_details
         'calc w=1/[\s^2^(Fo^2^)+(0.0518P)^2^+0.5269P] where P=(Fo^2^+2Fc^2^)/3'
_atom_sites_solution_hydrogens     geom
_atom_sites_solution_primary     direct
_atom_sites_solution_secondary     difmap
_refine_ls_shift/su_max     0.001
_refine_ls_shift/su_mean     0.001
_refine_diff_density_max     0.629
_refine_diff_density_min     -0.505
_refine_ls_extinction_method     none
_refine_ls_extinction_coef     ?
loop_
    _atom_type_symbol
    _atom_type_description
    _atom_type_scat_dispersion_real
    _atom_type_scat_dispersion_imag
    _atom_type_scat_source
    'C' 'C' 0.0033 0.0016
                         'International Tables Vol C Tables 4.2.6.8 and 6.1.1.4'
    'H' 'H' 0.0000 0.0000
                         'International Tables Vol C Tables 4.2.6.8 and 6.1.1.4'
    'N' 'N' 0.0061 0.0033
                         'International Tables Vol C Tables 4.2.6.8 and 6.1.1.4'
    'Br' 'Br' -0.2901 2.4595
                         'International Tables Vol C Tables 4.2.6.8 and 6.1.1.4'
_computing_data_collection     'APEX2 (Bruker, 2008)'
_computing_cell_refinement     'SAINT (Bruker, 2008)'
_computing_data_reduction     'SAINT (Bruker, 2008)'
_computing_structure_solution     'SHELXS97 (Sheldrick, 2008)'
_COMPUTING_STRUCTURE_REFINEMENT     'SHELXL97 (Sheldrick, 2008)'
_computing_molecular_graphics     'X-SEED (Barbour, 2001)'
_computing_publication_material     'publCIF (Westrip, 2010)'
loop_
    _atom_site_type_symbol
    _atom_site_label
    _atom_site_fract_x
    _atom_site_fract_y
    _atom_site_fract_z
    _atom_site_U_iso_or_equiv
    _atom_site_adp_type
    _atom_site_calc_flag
    _atom_site_refinement_flags
    _atom_site_occupancy
    _atom_site_disorder_assembly
    _atom_site_disorder_group
    Br Br1 0.10158(3) 0.475089(12) 0.85824(2) 0.06483(10) Uani d . 1 . .
    N N1 0.29485(16) 0.43405(7) 0.49901(15) 0.0385(3) Uani d . 1 . .
    N N2 0.26154(17) 0.60722(7) 0.40338(16) 0.0424(3) Uani d . 1 . .
    N N3 0.35446(17) 0.50867(7) 0.31224(15) 0.0387(3) Uani d . 1 . .
    C C1 0.1792(2) 0.48667(9) 0.68312(19) 0.0454(4) Uani d . 1 . .
    C C2 0.1807(2) 0.55060(9) 0.62007(19) 0.0458(4) Uani d . 1 . .
    H H2 0.1429 0.5886 0.6616 0.055 Uiso calc R 1 . .
    C C3 0.2408(2) 0.55460(8) 0.49376(18) 0.0392(3) Uani d . 1 . .
    C C4 0.29944(19) 0.49489(8) 0.43321(17) 0.0367(3) Uani d . 1 . .
    C C5 0.2352(2) 0.43003(9) 0.62362(18) 0.0437(4) Uani d . 1 . .
    H H5 0.2322 0.3884 0.6694 0.052 Uiso calc R 1 . .
    C C6 0.32810(19) 0.57716(8) 0.30027(17) 0.0379(3) Uani d . 1 . .
    C C7 0.37246(19) 0.61435(8) 0.17772(18) 0.0390(3) Uani d . 1 . .
    C C8 0.3423(2) 0.68335(9) 0.1595(2) 0.0459(4) Uani d . 1 . .
    H H8 0.2938 0.7067 0.2261 0.055 Uiso calc R 1 . .
    C C9 0.3845(2) 0.71728(10) 0.0425(2) 0.0547(5) Uani d . 1 . .
    H H9 0.3644 0.7634 0.0310 0.066 Uiso calc R 1 . .
    C C10 0.4557(3) 0.68322(11) -0.0569(2) 0.0574(5) Uani d . 1 . .
    H H10 0.4829 0.7062 -0.1357 0.069 Uiso calc R 1 . .
    C C11 0.4869(3) 0.61517(11) -0.0399(2) 0.0624(5) Uani d . 1 . .
    H H11 0.5353 0.5922 -0.1069 0.075 Uiso calc R 1 . .
    C C12 0.4459(3) 0.58097(10) 0.0773(2) 0.0538(5) Uani d . 1 . .
    H H12 0.4679 0.5350 0.0888 0.065 Uiso calc R 1 . .
    C C13 0.3544(2) 0.37271(8) 0.43491(19) 0.0427(3) Uani d . 1 . .
    H H13A 0.4041 0.3433 0.5121 0.051 Uiso calc R 1 . .
    H H13B 0.4331 0.3859 0.3778 0.051 Uiso calc R 1 . .
    C C14 0.22599(19) 0.33413(8) 0.34017(17) 0.0380(3) Uani d . 1 . .
    C C15 0.1392(2) 0.36407(9) 0.21824(19) 0.0481(4) Uani d . 1 . .
    H H15 0.1605 0.4084 0.1945 0.058 Uiso calc R 1 . .
    C C16 0.0214(3) 0.32854(11) 0.1321(2) 0.0574(5) Uani d . 1 . .
    H H16 -0.0379 0.3494 0.0522 0.069 Uiso calc R 1 . .
    C C17 -0.0082(3) 0.26217(11) 0.1643(2) 0.0585(5) Uani d . 1 . .
    H H17 -0.0859 0.2380 0.1050 0.070 Uiso calc R 1 . .
    C C18 0.0769(3) 0.23206(10) 0.2833(3) 0.0598(5) Uani d . 1 . .
    H H18 0.0570 0.1873 0.3047 0.072 Uiso calc R 1 . .
    C C19 0.1930(2) 0.26789(9) 0.3728(2) 0.0517(4) Uani d . 1 . .
    H H19 0.2487 0.2473 0.4548 0.062 Uiso calc R 1 . .
loop_
    _atom_site_aniso_label
    _atom_site_aniso_U_11
    _atom_site_aniso_U_22
    _atom_site_aniso_U_33
    _atom_site_aniso_U_12
    _atom_site_aniso_U_13
    _atom_site_aniso_U_23
    Br1 0.08695(19) 0.06436(15) 0.05128(13) 0.00593(10) 0.03507(11) 0.00630(9)
    N1 0.0419(7) 0.0355(6) 0.0382(7) 0.0001(5) 0.0074(5) 0.0003(5)
    N2 0.0515(8) 0.0338(6) 0.0437(7) -0.0007(6) 0.0131(6) -0.0028(5)
    N3 0.0443(7) 0.0337(6) 0.0394(7) -0.0009(5) 0.0104(5) -0.0012(5)
    C1 0.0501(10) 0.0498(10) 0.0386(8) -0.0024(7) 0.0140(7) 0.0004(7)
    C2 0.0535(10) 0.0417(9) 0.0444(9) -0.0007(7) 0.0147(7) -0.0056(7)
    C3 0.0431(8) 0.0349(7) 0.0402(8) -0.0015(6) 0.0088(6) -0.0046(6)
    C4 0.0390(8) 0.0345(7) 0.0366(7) -0.0020(6) 0.0061(6) -0.0035(6)
    C5 0.0485(9) 0.0430(8) 0.0403(8) -0.0019(7) 0.0094(7) 0.0036(7)
    C6 0.0407(8) 0.0345(7) 0.0385(7) -0.0028(6) 0.0068(6) -0.0023(6)
    C7 0.0420(8) 0.0353(7) 0.0395(7) -0.0036(6) 0.0064(6) -0.0004(6)
    C8 0.0471(9) 0.0360(8) 0.0553(10) -0.0020(7) 0.0105(8) -0.0007(7)
    C9 0.0567(11) 0.0391(9) 0.0678(12) -0.0031(8) 0.0092(9) 0.0118(8)
    C10 0.0647(12) 0.0560(11) 0.0530(10) -0.0070(9) 0.0141(9) 0.0153(9)
    C11 0.0851(15) 0.0567(12) 0.0516(10) 0.0037(11) 0.0298(10) 0.0062(9)
    C12 0.0782(13) 0.0393(9) 0.0486(10) 0.0062(9) 0.0240(9) 0.0040(7)
    C13 0.0430(9) 0.0371(8) 0.0483(9) 0.0064(7) 0.0091(7) 0.0015(7)
    C14 0.0419(8) 0.0331(7) 0.0416(8) 0.0029(6) 0.0147(6) -0.0002(6)
    C15 0.0608(11) 0.0390(8) 0.0446(9) -0.0013(8) 0.0092(8) 0.0021(7)
    C16 0.0660(12) 0.0574(11) 0.0462(10) -0.0037(9) 0.0015(9) -0.0030(8)
    C17 0.0603(12) 0.0584(12) 0.0587(11) -0.0140(9) 0.0152(9) -0.0156(9)
    C18 0.0683(13) 0.0396(9) 0.0754(14) -0.0103(9) 0.0233(11) -0.0022(9)
    C19 0.0583(11) 0.0388(9) 0.0593(11) 0.0013(8) 0.0139(9) 0.0088(8)
loop_
    _geom_bond_atom_site_label_1
    _geom_bond_atom_site_label_2
    _geom_bond_site_symmetry_2
    _geom_bond_distance
    _geom_bond_publ_flag
    Br1 C1 . 1.8882(18) ?
    N1 C4 . 1.355(2) ?
    N1 C5 . 1.356(2) ?
    N1 C13 . 1.483(2) ?
    N2 C6 . 1.344(2) ?
    N2 C3 . 1.372(2) ?
    N3 C4 . 1.329(2) ?
    N3 C6 . 1.374(2) ?
    C1 C5 . 1.375(3) ?
    C1 C2 . 1.396(3) ?
    C2 C3 . 1.373(2) ?
    C2 H2 . 0.9300 ?
    C3 C4 . 1.438(2) ?
    C5 H5 . 0.9300 ?
    C6 C7 . 1.468(2) ?
    C7 C12 . 1.388(3) ?
    C7 C8 . 1.394(2) ?
    C8 C9 . 1.385(3) ?
    C8 H8 . 0.9300 ?
    C9 C10 . 1.376(3) ?
    C9 H9 . 0.9300 ?
    C10 C11 . 1.376(3) ?
    C10 H10 . 0.9300 ?
    C11 C12 . 1.385(3) ?
    C11 H11 . 0.9300 ?
    C12 H12 . 0.9300 ?
    C13 C14 . 1.508(2) ?
    C13 H13A . 0.9700 ?
    C13 H13B . 0.9700 ?
    C14 C19 . 1.385(2) ?
    C14 C15 . 1.390(2) ?
    C15 C16 . 1.382(3) ?
    C15 H15 . 0.9300 ?
    C16 C17 . 1.379(3) ?
    C16 H16 . 0.9300 ?
    C17 C18 . 1.366(3) ?
    C17 H17 . 0.9300 ?
    C18 C19 . 1.390(3) ?
    C18 H18 . 0.9300 ?
    C19 H19 . 0.9300 ?
loop_
    _geom_angle_atom_site_label_1
    _geom_angle_atom_site_label_2
    _geom_angle_atom_site_label_3
    _geom_angle_site_symmetry_1
    _geom_angle_site_symmetry_3
    _geom_angle
    _geom_angle_publ_flag
    C4 N1 C5 . . 119.22(14) ?
    C4 N1 C13 . . 120.17(14) ?
    C5 N1 C13 . . 120.61(14) ?
    C6 N2 C3 . . 102.99(13) ?
    C4 N3 C6 . . 101.13(13) ?
    C5 C1 C2 . . 122.44(16) ?
    C5 C1 Br1 . . 117.06(13) ?
    C2 C1 Br1 . . 120.49(14) ?
    C3 C2 C1 . . 116.66(16) ?
    C3 C2 H2 . . 121.7 ?
    C1 C2 H2 . . 121.7 ?
    N2 C3 C2 . . 133.11(16) ?
    N2 C3 C4 . . 106.70(14) ?
    C2 C3 C4 . . 120.18(16) ?
    N3 C4 N1 . . 127.72(15) ?
    N3 C4 C3 . . 111.64(14) ?
    N1 C4 C3 . . 120.64(15) ?
    N1 C5 C1 . . 120.85(16) ?
    N1 C5 H5 . . 119.6 ?
    C1 C5 H5 . . 119.6 ?
    N2 C6 N3 . . 117.54(14) ?
    N2 C6 C7 . . 122.76(14) ?
    N3 C6 C7 . . 119.70(14) ?
    C12 C7 C8 . . 118.69(17) ?
    C12 C7 C6 . . 120.15(15) ?
    C8 C7 C6 . . 121.17(16) ?
    C9 C8 C7 . . 120.11(18) ?
    C9 C8 H8 . . 119.9 ?
    C7 C8 H8 . . 119.9 ?
    C10 C9 C8 . . 120.42(18) ?
    C10 C9 H9 . . 119.8 ?
    C8 C9 H9 . . 119.8 ?
    C11 C10 C9 . . 120.08(18) ?
    C11 C10 H10 . . 120.0 ?
    C9 C10 H10 . . 120.0 ?
    C10 C11 C12 . . 119.8(2) ?
    C10 C11 H11 . . 120.1 ?
    C12 C11 H11 . . 120.1 ?
    C11 C12 C7 . . 120.86(18) ?
    C11 C12 H12 . . 119.6 ?
    C7 C12 H12 . . 119.6 ?
    N1 C13 C14 . . 112.30(13) ?
    N1 C13 H13A . . 109.1 ?
    C14 C13 H13A . . 109.1 ?
    N1 C13 H13B . . 109.1 ?
    C14 C13 H13B . . 109.1 ?
    H13A C13 H13B . . 107.9 ?
    C19 C14 C15 . . 118.70(17) ?
    C19 C14 C13 . . 120.47(16) ?
    C15 C14 C13 . . 120.82(15) ?
    C16 C15 C14 . . 120.56(17) ?
    C16 C15 H15 . . 119.7 ?
    C14 C15 H15 . . 119.7 ?
    C17 C16 C15 . . 120.1(2) ?
    C17 C16 H16 . . 119.9 ?
    C15 C16 H16 . . 119.9 ?
    C18 C17 C16 . . 119.88(19) ?
    C18 C17 H17 . . 120.1 ?
    C16 C17 H17 . . 120.1 ?
    C17 C18 C19 . . 120.47(18) ?
    C17 C18 H18 . . 119.8 ?
    C19 C18 H18 . . 119.8 ?
    C14 C19 C18 . . 120.25(18) ?
    C14 C19 H19 . . 119.9 ?
    C18 C19 H19 . . 119.9 ?
loop_
    _geom_torsion_atom_site_label_1
    _geom_torsion_atom_site_label_2
    _geom_torsion_atom_site_label_3
    _geom_torsion_atom_site_label_4
    _geom_torsion_site_symmetry_1
    _geom_torsion_site_symmetry_2
    _geom_torsion_site_symmetry_3
    _geom_torsion_site_symmetry_4
    _geom_torsion
    _geom_torsion_publ_flag
    C5 C1 C2 C3 . . . . 0.3(3) ?
    Br1 C1 C2 C3 . . . . 179.25(13) ?
    C6 N2 C3 C2 . . . . 179.20(19) ?
    C6 N2 C3 C4 . . . . -0.16(17) ?
    C1 C2 C3 N2 . . . . -179.77(18) ?
    C1 C2 C3 C4 . . . . -0.5(3) ?
    C6 N3 C4 N1 . . . . -179.97(16) ?
    C6 N3 C4 C3 . . . . -0.15(18) ?
    C5 N1 C4 N3 . . . . 179.35(16) ?
    C13 N1 C4 N3 . . . . -0.7(3) ?
    C5 N1 C4 C3 . . . . -0.5(2) ?
    C13 N1 C4 C3 . . . . 179.47(15) ?
    N2 C3 C4 N3 . . . . 0.21(19) ?
    C2 C3 C4 N3 . . . . -179.25(16) ?
    N2 C3 C4 N1 . . . . -179.95(15) ?
    C2 C3 C4 N1 . . . . 0.6(2) ?
    C4 N1 C5 C1 . . . . 0.3(2) ?
    C13 N1 C5 C1 . . . . -179.68(16) ?
    C2 C1 C5 N1 . . . . -0.2(3) ?
    Br1 C1 C5 N1 . . . . -179.17(13) ?
    C3 N2 C6 N3 . . . . 0.1(2) ?
    C3 N2 C6 C7 . . . . 180.00(15) ?
    C4 N3 C6 N2 . . . . 0.05(19) ?
    C4 N3 C6 C7 . . . . -179.88(14) ?
    N2 C6 C7 C12 . . . . 177.72(18) ?
    N3 C6 C7 C12 . . . . -2.4(2) ?
    N2 C6 C7 C8 . . . . -2.2(3) ?
    N3 C6 C7 C8 . . . . 177.69(16) ?
    C12 C7 C8 C9 . . . . 0.4(3) ?
    C6 C7 C8 C9 . . . . -179.61(16) ?
    C7 C8 C9 C10 . . . . 0.2(3) ?
    C8 C9 C10 C11 . . . . -0.6(3) ?
    C9 C10 C11 C12 . . . . 0.2(4) ?
    C10 C11 C12 C7 . . . . 0.5(4) ?
    C8 C7 C12 C11 . . . . -0.8(3) ?
    C6 C7 C12 C11 . . . . 179.25(19) ?
    C4 N1 C13 C14 . . . . -94.67(18) ?
    C5 N1 C13 C14 . . . . 85.26(19) ?
    N1 C13 C14 C19 . . . . -119.47(17) ?
    N1 C13 C14 C15 . . . . 60.9(2) ?
    C19 C14 C15 C16 . . . . 0.5(3) ?
    C13 C14 C15 C16 . . . . -179.83(17) ?
    C14 C15 C16 C17 . . . . -1.8(3) ?
    C15 C16 C17 C18 . . . . 1.4(3) ?
    C16 C17 C18 C19 . . . . 0.2(3) ?
    C15 C14 C19 C18 . . . . 1.1(3) ?
    C13 C14 C19 C18 . . . . -178.56(17) ?
    C17 C18 C19 C14 . . . . -1.5(3) ?
