# Supplementary material for: 4-Benzyl-6-bromo-2-phenyl-4H-imidazo[4,5-b]pyridine
Source: Acta Crystallogr Sect E Struct Rep Online. 2010 Mar 27;66(Pt 4):o946. doi: 10.1107/S160053681001038X (PMC2983780; doi:10.1107/S160053681001038X)
Supplement: Supplementary file 2 [file e-66-0o946-Isup2.hkl]

# 
# h,k,l, Fc-squared, Fo-squared, sigma(Fo-squared) and status flag 
# 
data_I
_shelx_title '  P21/c' 
_shelx_refln_list_code          4 
_shelx_F_calc_maximum      196.73 
_exptl_crystal_F_000       736.00 
_reflns_d_resolution_high  0.7090 
 
loop_ 
 _symmetry_equiv_pos_as_xyz 
 'x, y, z' 
 '-x, y+1/2, -z+1/2' 
 '-x, -y, -z' 
 'x, -y-1/2, z-1/2' 
 
_cell_length_a     8.6613 
_cell_length_b    19.7631 
_cell_length_c     9.3683 
_cell_angle_alpha  90.000 
_cell_angle_beta   99.647 
_cell_angle_gamma  90.000 
 
_shelx_F_squared_multiplier     1.000 
 
loop_ 
 _refln_index_h 
 _refln_index_k 
 _refln_index_l 
 _refln_F_squared_calc 
 _refln_F_squared_meas 
 _refln_F_squared_sigma 
 _refln_observed_status 
   1   0   0     2220.84     1323.41     49.17 o 
   2   0   0     2045.56     2463.54     28.81 o 
   3   0   0       28.16       33.29      0.80 o 
   4   0   0     1810.65     1840.19     22.54 o 
   5   0   0     1598.11     1529.48     18.85 o 
   6   0   0       99.83       85.59      2.30 o 
   7   0   0      317.13      314.89      5.18 o 
   8   0   0      122.29      120.48      2.96 o 
   9   0   0      178.99      167.16      5.78 o 
  10   0   0        4.77        9.83      5.27 o 
  11   0   0       38.49       27.61      8.70 o 
  12   0   0        0.17       -4.92      9.46 o 
   1   1   0      375.14      314.82      7.12 o 
   2   1   0    12865.94    13154.59    128.96 o 
   3   1   0      127.92      143.59      1.37 o 
   4   1   0       54.41       58.58      1.18 o 
   5   1   0       20.29       24.26      0.76 o 
   6   1   0       12.39       13.53      0.84 o 
   7   1   0       18.16       17.61      1.12 o 
   8   1   0        3.07        3.35      1.28 o 
   9   1   0       38.82       39.36      2.38 o 
  10   1   0        9.53        8.81      3.09 o 
  11   1   0        1.63       -5.60      5.60 o 
   1   2   0     1692.54     1638.67     20.30 o 
   2   2   0     4557.77     4866.90     46.58 o 
   3   2   0     1441.94     1479.37     13.62 o 
   4   2   0     2810.81     2883.14     23.62 o 
   5   2   0     4495.64     4605.84     37.59 o 
   6   2   0      457.86      457.80      4.53 o 
   7   2   0        2.17       -0.94      0.94 o 
   8   2   0        1.23        1.44      1.22 o 
   9   2   0       27.70       26.90      2.29 o 
  10   2   0       17.69       14.15      3.82 o 
  11   2   0        4.60        5.49      5.60 o 
   1   3   0       28.37       18.45      0.47 o 
   2   3   0      643.16      652.34      6.79 o 
   3   3   0     1583.50     1517.63     15.01 o 
   4   3   0      905.25      867.70      8.69 o 
   5   3   0      137.01      153.72      1.82 o 
   6   3   0      220.67      225.20      2.47 o 
   7   3   0      187.49      189.05      2.61 o 
   8   3   0        2.04        3.54      1.15 o 
   9   3   0        2.60        1.37      2.49 o 
  10   3   0        6.53        3.70      4.86 o 
  11   3   0       16.81       10.10      4.75 o 
   0   4   0     8599.90     8809.69     83.26 o 
   1   4   0    17023.68    16820.46    153.69 o 
   2   4   0      233.08      219.37      2.24 o 
   3   4   0      112.67      131.00      1.84 o 
   4   4   0     2688.19     2689.94     27.42 o 
   5   4   0      820.56      806.13      9.79 o 
   6   4   0      206.17      200.24      2.82 o 
   7   4   0       15.88       16.06      1.09 o 
   8   4   0       58.52       62.69      2.18 o 
   9   4   0       17.13       12.59      2.99 o 
  10   4   0      143.52      134.45      5.57 o 
  11   4   0       19.51       17.57      4.37 o 
   1   5   0      715.73      730.56      5.13 o 
   2   5   0     4635.20     4546.30     41.54 o 
   3   5   0     1505.14     1509.98     15.53 o 
   4   5   0     1454.49     1426.10     15.35 o 
   5   5   0       92.94       93.14      1.83 o 
   6   5   0      618.63      601.24      6.33 o 
   7   5   0      199.30      193.07      2.73 o 
   8   5   0       74.22       76.84      2.71 o 
   9   5   0      137.88      149.82      4.06 o 
  10   5   0       34.42       36.48      5.35 o 
  11   5   0       14.89       11.59      4.41 o 
   0   6   0      592.78      675.05      6.31 o 
   1   6   0     2273.97     2373.74     16.12 o 
   2   6   0      608.80      577.78      4.57 o 
   3   6   0       81.33       98.71      1.36 o 
   4   6   0     2400.34     2458.77     26.22 o 
   5   6   0      524.04      520.69      6.09 o 
   6   6   0        2.58        1.25      1.45 o 
   7   6   0       28.72       27.33      1.31 o 
   8   6   0        8.02        6.36      1.73 o 
   9   6   0       45.83       42.79      3.28 o 
  10   6   0        1.20        1.22      3.79 o 
  11   6   0        1.24       -3.50      4.20 o 
   1   7   0     2126.64     2198.93     14.96 o 
   2   7   0     4277.30     4258.28     33.14 o 
   3   7   0     2083.51     2007.22     16.98 o 
   4   7   0     1353.35     1300.58     14.12 o 
   5   7   0      171.49      179.78      2.91 o 
   6   7   0      290.91      283.62      4.02 o 
   7   7   0      589.33      591.90      9.24 o 
   8   7   0        9.70       11.06      1.55 o 
   9   7   0        9.53       12.42      2.52 o 
  10   7   0        0.57        1.76      3.70 o 
  11   7   0       34.08       30.02      4.65 o 
   0   8   0     1779.83     2010.66     19.05 o 
   1   8   0      925.27      963.04      6.67 o 
   2   8   0      354.85      381.99      3.25 o 
   3   8   0        2.91        4.96      0.54 o 
   4   8   0     1719.98     1816.21     19.52 o 
   5   8   0      119.25      140.33      2.58 o 
   6   8   0       26.53       28.65      1.82 o 
   7   8   0       15.20       16.75      2.09 o 
   8   8   0       93.25       87.69      2.68 o 
   9   8   0       31.33       26.52      2.74 o 
  10   8   0        7.58        3.99      3.82 o 
  11   8   0       33.34       35.67      4.48 o 
   1   9   0     6327.78     6696.53     45.31 o 
   2   9   0     3274.84     3155.30     23.57 o 
   3   9   0     5440.75     5522.08     43.95 o 
   4   9   0      410.82      410.99      3.92 o 
   5   9   0      132.58      122.17      2.59 o 
   6   9   0      505.00      507.33      7.25 o 
   7   9   0       76.03       70.73      2.47 o 
   8   9   0      244.88      252.02      5.33 o 
   9   9   0       19.37       25.23      2.89 o 
  10   9   0        1.19        2.70      3.70 o 
  11   9   0        1.24        3.62      4.36 o 
   0  10   0      144.16      177.19      2.75 o 
   1  10   0     2539.92     2823.49     19.94 o 
   2  10   0       13.13       25.61      0.78 o 
   3  10   0      185.61      222.08      2.30 o 
   4  10   0      240.75      250.82      2.58 o 
   5  10   0      126.90      121.41      2.17 o 
   6  10   0       25.99       33.19      2.20 o 
   7  10   0        0.13       -0.50      2.28 o 
   8  10   0        1.13       -3.53      3.53 o 
   9  10   0        9.15        6.60      2.71 o 
  10  10   0        1.50        4.77      5.08 o 
  11  10   0        6.58        4.95      4.19 o 
   1  11   0      104.81       65.31      1.19 o 
   2  11   0     4678.12     4653.40     37.03 o 
   3  11   0     3133.40     3050.72     25.67 o 
   4  11   0      240.16      239.02      2.58 o 
   5  11   0      179.30      169.93      2.44 o 
   6  11   0      397.61      378.00      5.06 o 
   7  11   0       26.89       25.40      3.39 o 
   8  11   0      101.35      111.43      4.65 o 
   9  11   0       55.13       61.93      4.46 o 
  10  11   0        5.18        9.24      5.24 o 
  11  11   0        1.06       -6.63      6.63 o 
   0  12   0       60.69       89.16      1.71 o 
   1  12   0       46.12       33.55      0.87 o 
   2  12   0       93.71       94.69      1.96 o 
   3  12   0      314.18      330.26      3.46 o 
   4  12   0      559.77      532.60      4.91 o 
   5  12   0       45.20       45.28      1.55 o 
   6  12   0      101.75       99.93      2.10 o 
   7  12   0       39.16       37.65      2.40 o 
   8  12   0       64.45       54.78      4.39 o 
   9  12   0       35.09       38.76      6.30 o 
  10  12   0        0.37       -3.57      4.46 o 
   1  13   0      577.46      527.35      4.59 o 
   2  13   0     3508.03     3569.00     29.25 o 
   3  13   0      676.88      685.99      6.42 o 
   4  13   0        7.04        8.06      1.33 o 
   5  13   0       40.37       43.45      1.78 o 
   6  13   0        4.24        4.42      1.64 o 
   7  13   0      131.67      132.54      3.46 o 
   8  13   0       10.45       12.54      4.04 o 
   9  13   0       41.22       47.51      4.78 o 
  10  13   0        1.06       -4.77      4.77 o 
   0  14   0      345.91      330.20      4.29 o 
   1  14   0      722.60      702.47      5.90 o 
   2  14   0      690.68      741.29      7.65 o 
   3  14   0      139.31      133.69      2.19 o 
   4  14   0        2.53        0.16      1.13 o 
   5  14   0       35.01       35.99      1.55 o 
   6  14   0      102.78      104.54      2.82 o 
   7  14   0       41.80       46.07      2.58 o 
   8  14   0       32.06       27.06      3.25 o 
   9  14   0        3.78       -0.89      4.58 o 
  10  14   0        0.10        0.85      4.97 o 
   1  15   0     1137.68     1067.21      9.11 o 
   2  15   0     1413.44     1403.78     12.45 o 
   3  15   0       51.44       56.06      1.81 o 
   4  15   0        1.38       -1.33      1.33 o 
   5  15   0        2.69        0.61      1.51 o 
   6  15   0       86.25       78.96      3.21 o 
   7  15   0       61.57       61.17      3.77 o 
   8  15   0       19.78       17.93      3.61 o 
   9  15   0        0.36       -1.74      4.74 o 
  10  15   0        3.32        0.35      5.96 o 
   0  16   0       15.31       13.01      1.86 o 
   1  16   0     1046.45      976.40      8.44 o 
   2  16   0      407.24      417.48      5.16 o 
   3  16   0      351.95      331.83      4.25 o 
   4  16   0      201.00      199.85      3.04 o 
   5  16   0       62.53       66.75      2.43 o 
   6  16   0      312.60      322.67      6.60 o 
   7  16   0        2.38        4.27      3.06 o 
   8  16   0        1.71       -2.88      3.38 o 
   9  16   0        0.52        4.23      3.52 o 
   1  17   0      519.94      496.57      5.00 o 
   2  17   0      354.56      319.05      4.01 o 
   3  17   0        2.25        3.31      1.62 o 
   4  17   0        3.41        3.41      1.63 o 
   5  17   0        5.59        3.58      2.22 o 
   6  17   0       29.03       20.17      3.42 o 
   7  17   0       68.79       73.75      3.90 o 
   8  17   0       36.93       36.85      3.90 o 
   9  17   0        0.44       -3.70      3.70 o 
   0  18   0       11.25       14.90      2.07 o 
   1  18   0      431.03      437.07      4.56 o 
   2  18   0      450.08      440.37      5.13 o 
   3  18   0       93.49       81.46      2.45 o 
   4  18   0      456.79      438.78      5.38 o 
   5  18   0      338.54      344.70      5.64 o 
   6  18   0        6.37        9.47      3.33 o 
   7  18   0       10.54        0.33      3.69 o 
   8  18   0       10.61       13.02      4.05 o 
   9  18   0       37.27       36.90      4.39 o 
   1  19   0      117.32      108.11      2.20 o 
   2  19   0      184.36      150.99      2.91 o 
   3  19   0       70.31       76.07      2.49 o 
   4  19   0        1.05        0.61      2.13 o 
   5  19   0       33.15       29.86      2.76 o 
   6  19   0       18.00       19.83      3.59 o 
   7  19   0        5.43        2.49      3.81 o 
   8  19   0        0.38        1.62      4.22 o 
   0  20   0     1064.82      985.94     13.75 o 
   1  20   0      118.66      130.49      2.43 o 
   2  20   0      109.32      108.46      2.70 o 
   3  20   0        1.55        0.40      2.41 o 
   4  20   0      233.19      228.02      5.24 o 
   5  20   0       79.45       85.59      3.55 o 
   6  20   0        8.20       13.40      3.73 o 
   7  20   0       36.15       40.12      4.20 o 
   8  20   0        0.77       11.59      4.78 o 
   1  21   0       30.07       34.53      1.91 o 
   2  21   0       56.74       65.54      2.69 o 
   3  21   0        3.42        8.13      2.33 o 
   4  21   0        2.77        6.43      2.75 o 
   5  21   0        0.04        1.59      3.13 o 
   6  21   0       35.82       34.23      4.20 o 
   7  21   0       41.74       45.52      4.56 o 
   0  22   0       89.90       92.34      5.05 o 
   1  22   0       42.58       47.91      2.04 o 
   2  22   0        0.23        0.66      2.40 o 
   3  22   0        2.42        2.81      2.68 o 
   4  22   0        1.44        0.78      2.86 o 
   5  22   0       33.89       31.87      5.11 o 
   6  22   0       67.04       64.33      4.63 o 
   7  22   0        0.41       -1.68      5.10 o 
   1  23   0       31.17       38.62      2.12 o 
   2  23   0        1.46        0.91      2.71 o 
   3  23   0        3.25       -2.97      2.97 o 
   4  23   0        3.41       -0.14      3.27 o 
   5  23   0       14.97       18.01      4.20 o 
   6  23   0       14.95       12.44      4.43 o 
   0  24   0       91.43       93.35      3.95 o 
   1  24   0       95.88       86.32      2.61 o 
   2  24   0        1.75       -2.33      2.94 o 
   3  24   0       22.56       27.25      3.82 o 
   4  24   0        6.78        5.98      3.61 o 
   5  24   0       31.07       31.03      4.49 o 
   6  24   0       19.23       22.66      5.59 o 
   1  25   0        6.45        4.63      2.23 o 
   2  25   0       67.65       85.22      4.81 o 
   3  25   0       10.69       11.85      3.63 o 
   4  25   0        0.34       -2.13      4.71 o 
   5  25   0        3.51        9.99      6.06 o 
   0  26   0        0.50        1.14      3.28 o 
   1  26   0       46.19       46.63      3.38 o 
   2  26   0        0.44        2.39      3.32 o 
   3  26   0       19.81       17.66      3.98 o 
   4  26   0        2.92       -2.09      5.81 o 
   1  27   0       14.24       13.61      3.38 o 
   2  27   0        4.21       10.08      4.30 o 
 -12   1   1        2.99       -7.00      7.00 o 
 -11   1   1        0.47       -2.60      5.87 o 
 -10   1   1       41.08       49.20      2.98 o 
  -9   1   1      374.72      375.91      5.50 o 
  -8   1   1      203.43      205.28      2.66 o 
  -7   1   1      227.31      218.22      2.63 o 
  -6   1   1       10.85       13.55      0.85 o 
  -5   1   1     2010.19     1946.22     17.35 o 
  -4   1   1     2752.83     2746.51     23.07 o 
  -3   1   1    10000.82    10104.98     82.83 o 
  -2   1   1       40.21       48.46      0.61 o 
  -1   1   1     1415.67     1475.40     13.21 o 
   0   1   1       61.61       37.99      1.09 o 
   1   1   1     1915.10     1868.87     13.20 o 
   3   1   1       16.75       24.05      0.50 o 
   4   1   1     2479.94     2869.95     22.38 o 
   5   1   1      138.10      114.25      1.42 o 
   6   1   1      803.57      804.27      7.43 o 
   7   1   1      367.90      367.47      4.01 o 
   8   1   1        0.76        1.46      1.41 o 
   9   1   1       18.66       24.74      2.44 o 
  10   1   1        0.67       -1.93      3.04 o 
  11   1   1       14.33       10.55      6.62 o 
 -12   2   1        5.01        4.49      7.94 o 
 -11   2   1        0.24        1.91      5.60 o 
 -10   2   1        1.05       -1.06      3.39 o 
  -9   2   1        0.06        2.09      2.04 o 
  -8   2   1       40.20       41.53      1.36 o 
  -7   2   1      403.64      409.07      4.06 o 
  -6   2   1      358.56      338.70      3.39 o 
  -5   2   1      387.29      382.03      3.26 o 
  -4   2   1       24.87       27.37      0.56 o 
  -3   2   1      644.07      644.74      6.04 o 
  -2   2   1     4358.10     4413.07     37.24 o 
  -1   2   1     2441.98     2510.30     17.82 o 
   0   2   1     1565.72     1605.35     15.17 o 
   1   2   1        1.39        6.49      0.31 o 
   2   2   1    10021.30    10231.40     78.03 o 
   3   2   1     2119.35     2390.90     19.08 o 
   4   2   1     1102.91     1189.72      9.63 o 
   5   2   1      412.52      418.46      3.64 o 
   6   2   1       70.14       68.01      1.16 o 
   7   2   1        0.12       -1.10      1.10 o 
   8   2   1       11.37       14.02      1.49 o 
   9   2   1        9.12        9.14      3.00 o 
  10   2   1        2.87        2.82      3.79 o 
  11   2   1       11.49        7.78      6.13 o 
 -12   3   1        0.17        3.28      6.52 o 
 -11   3   1        0.60       -2.12      4.39 o 
 -10   3   1        0.53        2.18      4.21 o 
  -9   3   1       90.59       93.85      2.67 o 
  -8   3   1      283.79      282.70      3.76 o 
  -7   3   1      108.49      104.34      1.75 o 
  -6   3   1      487.20      520.45      4.76 o 
  -5   3   1      244.53      221.12      2.25 o 
  -4   3   1     2126.13     2039.63     20.11 o 
  -3   3   1     5247.51     5328.41     50.46 o 
  -2   3   1     9894.55    10400.50     90.01 o 
  -1   3   1     1452.33     1527.09     10.63 o 
   0   3   1     1033.29     1059.56      7.52 o 
   1   3   1    30496.03    29718.76    343.15 o 
   2   3   1     9941.56    10089.18     76.92 o 
   3   3   1      112.25       83.97      1.00 o 
   4   3   1      921.01     1031.65      8.19 o 
   5   3   1      863.33      864.93      7.30 o 
   6   3   1      807.47      782.96      6.69 o 
   7   3   1      429.53      431.11      4.36 o 
   8   3   1        4.37        8.93      1.36 o 
   9   3   1       29.10       23.90      2.34 o 
  10   3   1        5.54        1.90      3.84 o 
  11   3   1        1.86       -5.91      5.91 o 
 -11   4   1       10.64       12.00      4.14 o 
 -10   4   1        3.49        1.76      3.67 o 
  -9   4   1      145.09      142.04      3.91 o 
  -8   4   1       48.98       55.19      2.44 o 
  -7   4   1      252.11      253.69      3.16 o 
  -6   4   1      142.56      125.90      1.96 o 
  -5   4   1      412.41      415.02      5.12 o 
  -4   4   1       35.84       40.00      0.99 o 
  -3   4   1      293.74      240.78      2.74 o 
  -2   4   1     1377.91     1292.31     11.26 o 
  -1   4   1     9066.15     9144.84     64.46 o 
   0   4   1    12497.95    12340.88     83.80 o 
   1   4   1      330.57      362.47      2.72 o 
   2   4   1      681.04      728.02      5.79 o 
   3   4   1     1173.67     1096.33      8.67 o 
   4   4   1       37.52       58.08      1.12 o 
   5   4   1       35.45       30.36      0.82 o 
   6   4   1      278.86      276.69      2.93 o 
   7   4   1       48.15       46.08      1.11 o 
   8   4   1      263.95      254.81      3.98 o 
   9   4   1       38.63       35.51      2.91 o 
  10   4   1        0.63       -0.18      5.29 o 
  11   4   1        1.83       -2.95      4.41 o 
 -11   5   1        0.78        4.67      5.56 o 
 -10   5   1        3.69        4.83      3.72 o 
  -9   5   1       94.10       88.77      3.64 o 
  -8   5   1      185.45      181.14      3.41 o 
  -7   5   1      154.60      149.42      2.23 o 
  -6   5   1        0.25       -1.28      1.52 o 
  -5   5   1      460.79      424.77      5.28 o 
  -4   5   1      994.60      967.26     10.57 o 
  -3   5   1     1949.93     1982.66     19.54 o 
  -2   5   1     4430.28     4570.57     36.61 o 
  -1   5   1       20.53       22.39      0.40 o 
   0   5   1     5951.34     6021.44     41.61 o 
   1   5   1     6518.79     6733.36     50.27 o 
   2   5   1     3807.81     3977.57     30.95 o 
   3   5   1     4883.18     5079.61     39.56 o 
   4   5   1       60.35       67.15      1.02 o 
   5   5   1      266.51      287.27      2.76 o 
   6   5   1     1199.42     1207.51     10.68 o 
   7   5   1      119.17      121.22      2.57 o 
   8   5   1       30.58       28.45      1.67 o 
   9   5   1        4.57        7.64      3.25 o 
  10   5   1       16.90       11.07      4.09 o 
  11   5   1        3.39       -4.21      4.35 o 
 -11   6   1        4.53        4.51      4.99 o 
 -10   6   1        1.67        0.65      3.52 o 
  -9   6   1      103.56       85.70      5.47 o 
  -8   6   1      125.20      128.36      2.47 o 
  -7   6   1      411.31      413.97      6.51 o 
  -6   6   1      247.98      251.83      3.99 o 
  -5   6   1     2652.01     2680.43     29.85 o 
  -4   6   1     1089.66     1126.69     11.77 o 
  -3   6   1      923.30      893.19      8.16 o 
  -2   6   1     5086.67     4946.30     38.53 o 
  -1   6   1     4936.70     5038.48     35.41 o 
   0   6   1     7595.24     7506.96     51.83 o 
   1   6   1     1040.47     1054.38      7.53 o 
   2   6   1      879.12      911.12      7.41 o 
   3   6   1     2839.13     2960.47     23.64 o 
   4   6   1     3474.88     3545.87     29.03 o 
   5   6   1      830.40      857.10      7.27 o 
   6   6   1      171.82      172.45      2.64 o 
   7   6   1       10.30        7.47      1.49 o 
   8   6   1      209.66      197.41      3.60 o 
   9   6   1       28.52       24.96      3.40 o 
  10   6   1        0.21        2.09      4.01 o 
  11   6   1        0.82       -2.74      4.45 o 
 -11   7   1        6.88        6.08      4.17 o 
 -10   7   1        5.12        4.54      4.91 o 
  -9   7   1      106.05      100.82      3.37 o 
  -8   7   1       32.67       36.12      1.98 o 
  -7   7   1        1.02        0.53      2.00 o 
  -6   7   1       16.82       12.66      1.51 o 
  -5   7   1      242.22      255.32      3.56 o 
  -4   7   1       54.88       62.94      1.50 o 
  -3   7   1     1712.76     1841.76     16.02 o 
  -2   7   1     1818.66     1979.16     14.86 o 
  -1   7   1     3175.77     3425.46     24.07 o 
   0   7   1      476.22      478.01      3.54 o 
   1   7   1     2368.39     2490.06     18.23 o 
   2   7   1       27.07       30.25      0.66 o 
   3   7   1       60.23       73.34      1.05 o 
   4   7   1       72.59       78.89      1.21 o 
   5   7   1      328.97      327.42      3.21 o 
   6   7   1      352.39      352.68      4.02 o 
   7   7   1        3.45       -0.56      1.49 o 
   8   7   1        0.06       -1.77      1.77 o 
   9   7   1       25.40       25.60      3.24 o 
  10   7   1        3.82        1.67      4.06 o 
  11   7   1        1.16        7.17      5.95 o 
 -11   8   1       51.46       53.32      4.55 o 
 -10   8   1       20.05       20.76      3.73 o 
  -9   8   1        6.32        3.37      3.14 o 
  -8   8   1       23.92       32.13      2.63 o 
  -7   8   1      229.78      238.17      4.41 o 
  -6   8   1      169.62      159.95      3.06 o 
  -5   8   1      847.66      793.07      8.98 o 
  -4   8   1      928.70      984.74     10.87 o 
  -3   8   1      744.44      740.92      6.00 o 
  -2   8   1     4203.83     4319.24     32.92 o 
  -1   8   1     7256.46     7264.06     50.08 o 
   0   8   1      779.62      705.88      4.88 o 
   1   8   1      101.73       86.71      1.02 o 
   2   8   1       81.89       69.34      1.01 o 
   3   8   1     4744.49     4815.04     38.39 o 
   4   8   1     1345.93     1235.08     10.60 o 
   5   8   1      383.46      378.24      3.86 o 
   6   8   1       12.71       19.10      1.23 o 
   7   8   1       46.89       35.63      1.75 o 
   8   8   1       27.76       26.23      2.46 o 
   9   8   1       14.01        7.67      3.35 o 
  10   8   1       23.35       22.79      4.19 o 
  11   8   1        0.51       -2.60      5.24 o 
 -11   9   1        6.98       10.79      4.14 o 
 -10   9   1       11.12        6.92      3.23 o 
  -9   9   1        7.75        3.58      3.54 o 
  -8   9   1       91.09       83.40      3.36 o 
  -7   9   1       39.28       43.85      2.90 o 
  -6   9   1       14.06       20.99      1.95 o 
  -5   9   1       69.54       63.05      2.00 o 
  -4   9   1       44.55       46.84      1.11 o 
  -3   9   1      673.65      724.86      6.04 o 
  -2   9   1     1307.12     1510.14     11.43 o 
  -1   9   1      254.83      263.02      2.14 o 
   0   9   1      414.06      468.33      3.36 o 
   1   9   1      217.08      241.33      1.97 o 
   2   9   1      780.58      902.16      7.91 o 
   3   9   1       37.14       44.23      0.95 o 
   4   9   1       52.70       62.15      1.25 o 
   5   9   1       86.17       94.26      2.40 o 
   6   9   1      139.73      139.43      2.56 o 
   7   9   1        2.23       -0.22      1.46 o 
   8   9   1       16.96       16.34      2.33 o 
   9   9   1        5.22        6.27      2.90 o 
  10   9   1       49.09       43.63      4.36 o 
  11   9   1        9.75       12.09      4.62 o 
 -11  10   1       16.91       23.43      6.78 o 
 -10  10   1       48.88       50.24      5.35 o 
  -9  10   1       13.38        6.10      3.93 o 
  -8  10   1       10.21       14.51      3.03 o 
  -7  10   1      459.96      471.70      7.05 o 
  -6  10   1     2673.70     2705.98     31.77 o 
  -5  10   1       69.69       59.16      2.21 o 
  -4  10   1      189.30      186.12      2.67 o 
  -3  10   1       38.49       24.62      0.79 o 
  -2  10   1     3684.91     3637.40     27.18 o 
  -1  10   1     7016.12     7127.81     49.07 o 
   0  10   1     3054.01     3079.07     21.32 o 
   1  10   1      442.24      430.92      3.52 o 
   2  10   1      268.30      246.95      2.46 o 
   3  10   1     1209.02     1206.71     11.90 o 
   4  10   1     1526.26     1495.98     13.50 o 
   5  10   1      960.46      969.98      9.24 o 
   6  10   1        0.39       -0.18      1.26 o 
   7  10   1       18.97       13.18      1.74 o 
   8  10   1      144.09      137.79      6.25 o 
   9  10   1        4.79        7.78      2.97 o 
  10  10   1        3.57        1.46      4.00 o 
  11  10   1       14.33       13.05      4.51 o 
 -11  11   1        0.03       -6.24      8.87 o 
 -10  11   1       10.35       19.01      5.19 o 
  -9  11   1        5.78        2.48      4.07 o 
  -8  11   1       72.10       70.58      3.75 o 
  -7  11   1        0.03        0.10      2.46 o 
  -6  11   1       78.97       82.13      2.64 o 
  -5  11   1      196.52      202.34      2.72 o 
  -4  11   1      885.18      855.36      7.75 o 
  -3  11   1       15.02       24.97      1.76 o 
  -2  11   1       68.84       97.34      1.42 o 
  -1  11   1       58.88       71.96      1.36 o 
   0  11   1       59.48      103.30      1.54 o 
   1  11   1      848.46      916.73      6.82 o 
   2  11   1      154.52      188.62      2.08 o 
   3  11   1      390.30      382.78      3.86 o 
   4  11   1      308.80      305.75      3.30 o 
   5  11   1       19.17       21.28      1.24 o 
   6  11   1        0.69        0.29      1.37 o 
   7  11   1       24.62       25.10      2.20 o 
   8  11   1       10.04        8.19      2.91 o 
   9  11   1       18.44       18.28      3.17 o 
  10  11   1       24.30       25.44      4.29 o 
 -10  12   1        3.91        8.08      4.55 o 
  -9  12   1        0.15        4.33      4.13 o 
  -8  12   1       30.43       31.90      3.98 o 
  -7  12   1      252.83      260.17      6.33 o 
  -6  12   1       70.38       68.63      1.95 o 
  -5  12   1      100.60       93.43      2.04 o 
  -4  12   1      122.64      105.27      1.61 o 
  -3  12   1       23.06       20.26      0.93 o 
  -2  12   1      502.97      504.29      4.70 o 
  -1  12   1     4127.36     4164.03     29.87 o 
   0  12   1     4292.40     4454.26     31.90 o 
   1  12   1       29.11       28.99      0.87 o 
   2  12   1      903.29      894.92      7.45 o 
   3  12   1      546.94      490.14      4.62 o 
   4  12   1     2161.42     2156.58     19.97 o 
   5  12   1      118.23      129.56      2.07 o 
   6  12   1       47.21       39.43      2.11 o 
   7  12   1       70.85       65.76      2.64 o 
   8  12   1       23.87       22.96      3.39 o 
   9  12   1       15.65       15.15      3.75 o 
  10  12   1        0.98       -2.01      4.09 o 
 -10  13   1        1.46       -1.05      4.70 o 
  -9  13   1       43.62       41.56      4.61 o 
  -8  13   1        3.22       -1.54      4.02 o 
  -7  13   1       52.95       59.26      2.60 o 
  -6  13   1       81.22       77.23      2.17 o 
  -5  13   1      157.11      170.86      4.76 o 
  -4  13   1       46.35       43.97      1.16 o 
  -3  13   1      153.22      134.77      1.88 o 
  -2  13   1      281.03      284.17      3.04 o 
  -1  13   1      208.86      259.91      2.87 o 
   0  13   1      952.34     1005.45      7.50 o 
   1  13   1      159.17      152.13      1.85 o 
   2  13   1       21.29       17.85      0.94 o 
   3  13   1       42.84       46.61      1.31 o 
   4  13   1        6.25        9.30      1.13 o 
   5  13   1      273.25      263.95      3.38 o 
   6  13   1       20.34       25.31      1.98 o 
   7  13   1        0.66        0.96      2.69 o 
   8  13   1       63.63       71.77      3.78 o 
   9  13   1        7.18        6.70      4.47 o 
  10  13   1       25.57       16.38      3.79 o 
 -10  14   1        0.34       -2.96      4.94 o 
  -9  14   1        3.80        0.16      4.58 o 
  -8  14   1       51.94       58.11      4.81 o 
  -7  14   1       71.94       85.71      2.84 o 
  -6  14   1      215.42      223.35      4.10 o 
  -5  14   1      983.66      952.77     10.82 o 
  -4  14   1       46.89       43.18      1.38 o 
  -3  14   1      235.31      232.96      3.10 o 
  -2  14   1      223.76      214.90      3.19 o 
  -1  14   1      648.64      644.10      5.47 o 
   0  14   1     1323.52     1288.81      9.71 o 
   1  14   1      144.81      125.62      1.71 o 
   2  14   1       15.81       19.74      1.09 o 
   3  14   1     1594.74     1515.51     14.22 o 
   4  14   1     2306.20     2334.68     21.62 o 
   5  14   1      122.06      142.35      2.97 o 
   6  14   1       10.64       10.23      2.15 o 
   7  14   1        7.00        0.39      4.61 o 
   8  14   1        8.15        8.77      3.31 o 
   9  14   1        0.77       -2.28      3.54 o 
  10  14   1        0.14        1.14      3.82 o 
 -10  15   1        6.96        6.63      6.03 o 
  -9  15   1       11.45       12.58      4.88 o 
  -8  15   1       29.56       28.40      4.73 o 
  -7  15   1        3.13       -2.53      2.80 o 
  -6  15   1      106.53       92.75      3.49 o 
  -5  15   1       39.72       43.37      1.52 o 
  -4  15   1      928.84      931.64      9.06 o 
  -3  15   1      373.60      370.71      4.20 o 
  -2  15   1      131.20      126.86      1.96 o 
  -1  15   1        1.40        2.10      1.05 o 
   0  15   1     1203.57     1228.29      9.55 o 
   1  15   1      495.35      494.34      4.53 o 
   2  15   1      251.57      265.96      3.17 o 
   3  15   1     1912.41     1875.88     17.51 o 
   4  15   1      202.48      225.74      3.23 o 
   5  15   1      497.43      459.82      5.39 o 
   6  15   1       78.46       78.40      3.36 o 
   7  15   1        4.22        5.55      3.09 o 
   8  15   1        8.68       12.49      4.68 o 
   9  15   1        0.08       -3.76      3.76 o 
  -9  16   1       41.78       47.84      6.11 o 
  -8  16   1       68.61       66.22      4.26 o 
  -7  16   1       19.65       24.18      3.18 o 
  -6  16   1       20.48       15.19      3.00 o 
  -5  16   1       61.05       54.49      1.69 o 
  -4  16   1        3.48       10.72      1.44 o 
  -3  16   1       99.25      105.72      1.98 o 
  -2  16   1      107.58      115.92      1.99 o 
  -1  16   1       95.88       87.40      1.56 o 
   0  16   1      893.55      854.97      7.35 o 
   1  16   1      190.85      185.14      2.47 o 
   2  16   1      110.83      109.30      2.03 o 
   3  16   1      547.50      489.98      5.28 o 
   4  16   1        7.73        7.15      1.52 o 
   5  16   1      152.31      140.96      2.64 o 
   6  16   1       23.90       13.27      3.09 o 
   7  16   1        0.53       -2.91      3.37 o 
   8  16   1        9.22       10.94      3.71 o 
   9  16   1       26.74       23.51      4.10 o 
  -9  17   1        0.34        3.66      5.24 o 
  -8  17   1       24.03       29.22      3.92 o 
  -7  17   1       54.07       46.79      3.63 o 
  -6  17   1      117.85      123.71      4.16 o 
  -5  17   1        8.35       11.20      2.18 o 
  -4  17   1      305.72      310.81      4.24 o 
  -3  17   1      309.15      307.78      3.98 o 
  -2  17   1      572.84      549.66      6.01 o 
  -1  17   1       58.88       48.69      1.56 o 
   0  17   1     1019.23     1013.95      9.16 o 
   1  17   1      866.89      798.86      7.28 o 
   2  17   1       95.35       84.84      2.38 o 
   3  17   1       51.22       57.15      1.82 o 
   4  17   1       16.76       20.76      1.76 o 
   5  17   1      156.51      143.06      3.38 o 
   6  17   1       46.46       52.19      3.48 o 
   7  17   1       37.18       53.75      5.01 o 
   8  17   1       26.95       34.39      4.13 o 
   9  17   1        1.27       -3.98      5.12 o 
  -9  18   1        5.15       -0.13      5.99 o 
  -8  18   1        0.32        3.90      3.92 o 
  -7  18   1      143.78      134.51      4.66 o 
  -6  18   1        0.43        0.18      3.35 o 
  -5  18   1       48.39       45.02      2.59 o 
  -4  18   1       85.44       80.60      2.31 o 
  -3  18   1      140.99      130.77      2.69 o 
  -2  18   1       14.04        8.62      1.59 o 
  -1  18   1      135.00      128.37      2.11 o 
   0  18   1      242.71      225.48      3.10 o 
   1  18   1      196.85      201.69      2.86 o 
   2  18   1      207.12      183.14      3.35 o 
   3  18   1      105.46      102.61      2.48 o 
   4  18   1      146.91      126.49      2.88 o 
   5  18   1        2.80        3.45      2.34 o 
   6  18   1        0.18        1.75      3.47 o 
   7  18   1        1.17       -1.47      3.59 o 
   8  18   1        0.29       -4.15      4.15 o 
  -8  19   1        6.07        3.40      4.12 o 
  -7  19   1      205.60      194.47      5.93 o 
  -6  19   1       32.92       42.18      3.77 o 
  -5  19   1      379.38      407.59      6.40 o 
  -4  19   1       73.89       85.17      2.89 o 
  -3  19   1      320.32      310.02      5.33 o 
  -2  19   1      225.39      218.54      3.82 o 
  -1  19   1        8.96       12.00      1.58 o 
   0  19   1      699.69      639.10      6.62 o 
   1  19   1      362.81      380.82      4.47 o 
   2  19   1      179.67      185.81      3.26 o 
   3  19   1       26.64       43.54      2.58 o 
   4  19   1      111.61      116.91      2.99 o 
   5  19   1        1.02        0.76      2.62 o 
   6  19   1       70.16       68.85      4.06 o 
   7  19   1       45.59       49.96      4.26 o 
   8  19   1        1.24       -1.10      4.58 o 
  -8  20   1        2.94        1.48      4.74 o 
  -7  20   1        9.25       13.57      3.89 o 
  -6  20   1       12.49       12.74      3.84 o 
  -5  20   1       49.46       51.69      3.97 o 
  -4  20   1       75.29       73.76      3.00 o 
  -3  20   1        2.93        3.81      2.19 o 
  -2  20   1        9.64        5.40      2.06 o 
  -1  20   1        3.88        3.36      1.64 o 
   0  20   1       64.64       51.22      1.92 o 
   1  20   1        4.27        4.07      1.67 o 
   2  20   1       33.45       27.21      2.20 o 
   3  20   1       10.02        6.72      2.29 o 
   4  20   1        4.14        1.05      2.59 o 
   5  20   1       19.00       18.53      3.17 o 
   6  20   1       12.60        7.68      3.87 o 
   7  20   1        0.27       -3.33      3.98 o 
   8  20   1       38.58       49.19      5.29 o 
  -7  21   1        9.28        8.17      4.12 o 
  -6  21   1       21.65        5.64      3.96 o 
  -5  21   1        1.73        5.23      3.11 o 
  -4  21   1      129.64      135.93      4.47 o 
  -3  21   1      137.97      130.35      3.19 o 
  -2  21   1       66.19       62.00      2.63 o 
  -1  21   1        0.06        0.48      1.75 o 
   0  21   1      164.42      159.80      2.78 o 
   1  21   1      130.44      148.13      2.72 o 
   2  21   1      263.22      264.59      4.64 o 
   3  21   1        1.42       -1.78      2.34 o 
   4  21   1       15.00        5.69      2.81 o 
   5  21   1       20.83       14.85      3.24 o 
   6  21   1       67.17       63.34      4.95 o 
   7  21   1       11.91       14.20      4.70 o 
  -7  22   1       44.26       30.12      5.27 o 
  -6  22   1       13.62       13.91      4.38 o 
  -5  22   1       16.92       18.42      4.06 o 
  -4  22   1       14.58       19.47      2.97 o 
  -3  22   1        0.99        2.04      2.71 o 
  -2  22   1       82.54       89.56      3.10 o 
  -1  22   1       23.53        9.60      1.87 o 
   0  22   1        0.36        1.66      2.04 o 
   1  22   1       44.86       45.80      2.11 o 
   2  22   1        8.27        8.95      2.54 o 
   3  22   1        3.88        5.38      2.81 o 
   4  22   1       31.81       34.44      3.27 o 
   5  22   1        1.27        4.43      3.92 o 
   6  22   1       17.14        6.31      4.32 o 
   7  22   1        3.37        0.19      5.61 o 
  -6  23   1       10.27        7.94      4.47 o 
  -5  23   1       10.03       14.54      4.23 o 
  -4  23   1      134.17      141.96      4.28 o 
  -3  23   1       87.58       83.14      3.44 o 
  -2  23   1       12.59        5.36      3.40 o 
  -1  23   1        4.20        6.77      2.11 o 
   0  23   1        5.06        7.06      2.12 o 
   1  23   1      182.34      168.02      3.25 o 
   2  23   1      117.41      132.95      4.05 o 
   3  23   1       41.06       53.17      3.32 o 
   4  23   1        3.90       11.40      3.34 o 
   5  23   1       13.09        8.96      4.30 o 
   6  23   1        0.40       -2.38      5.27 o 
  -6  24   1       23.91       38.61      5.72 o 
  -5  24   1       39.67       52.67      4.79 o 
  -4  24   1        4.27        2.78      3.73 o 
  -3  24   1       12.60       11.47      3.43 o 
  -2  24   1        0.70       -2.40      2.98 o 
  -1  24   1       14.95       14.72      2.22 o 
   0  24   1       75.30       79.79      2.61 o 
   1  24   1       27.80       29.43      2.35 o 
   2  24   1        0.21        4.48      3.10 o 
   3  24   1       35.47       41.53      3.57 o 
   4  24   1       43.27       58.26      4.14 o 
   5  24   1        3.37        5.24      4.84 o 
  -5  25   1        0.74       -1.46      6.16 o 
  -4  25   1       44.31       32.56      5.04 o 
  -3  25   1        1.15        0.91      3.55 o 
  -2  25   1        0.81       -0.01      3.21 o 
  -1  25   1       10.77       14.67      2.14 o 
   0  25   1       16.45       17.82      2.35 o 
   1  25   1       45.95       43.22      2.79 o 
   2  25   1        1.13        5.16      3.17 o 
   3  25   1        8.23        6.69      3.89 o 
   4  25   1       32.75       29.37      5.74 o 
   5  25   1        3.81        2.20      5.99 o 
  -4  26   1        3.49        6.12      5.50 o 
  -3  26   1        3.20        2.72      3.69 o 
  -2  26   1        1.73        5.15      3.41 o 
  -1  26   1       20.47       32.83      3.34 o 
   0  26   1       72.77       92.12      2.87 o 
   1  26   1       11.77       18.39      4.03 o 
   2  26   1       40.95       44.92      3.57 o 
   3  26   1        1.50        0.68      4.30 o 
   4  26   1        0.80        3.95      6.34 o 
  -2  27   1        6.13        9.75      3.98 o 
  -1  27   1        0.79        0.08      3.40 o 
   0  27   1        6.32       12.20      4.95 o 
   1  27   1       59.39       66.38      3.67 o 
   2  27   1        6.18       12.85      4.09 o 
 -12   0   2       27.74       43.12      9.83 o 
 -11   0   2       17.71       -3.40      7.94 o 
 -10   0   2        2.33       -0.47      5.68 o 
  -9   0   2        1.21        2.41      1.88 o 
  -8   0   2      652.26      664.17      9.24 o 
  -7   0   2     1850.96     1834.22     24.02 o 
  -6   0   2      708.59      784.74      9.94 o 
  -5   0   2      196.32      219.20      3.23 o 
  -4   0   2      255.53      212.45      3.00 o 
  -3   0   2     3774.27     3551.93     37.52 o 
  -2   0   2     8735.82     9188.34     93.24 o 
  -1   0   2    38704.54    37822.61   1375.23 o 
   0   0   2       31.05       40.04      1.31 o 
   1   0   2      400.44      360.78      3.57 o 
   2   0   2     3622.68     3675.23     34.69 o 
   3   0   2     2358.00     2305.18     23.43 o 
   4   0   2     9796.89    10061.14    115.87 o 
   5   0   2       44.15       35.96      1.11 o 
   6   0   2     1210.75     1289.10     18.49 o 
   7   0   2       71.19       66.83      2.26 o 
   8   0   2      283.01      275.05      5.78 o 
   9   0   2      105.03       97.16      5.04 o 
  10   0   2        9.91        5.96      4.38 o 
  11   0   2        0.91       -2.65      8.70 o 
 -12   1   2        0.37        2.91      6.55 o 
 -11   1   2        2.24        2.42      5.87 o 
 -10   1   2        5.69        2.58      2.67 o 
  -9   1   2        0.07       -1.45      1.49 o 
  -8   1   2       10.12       14.12      1.19 o 
  -7   1   2      163.83      168.79      2.57 o 
  -6   1   2        8.98        6.66      0.83 o 
  -5   1   2      347.38      355.68      3.38 o 
  -4   1   2      891.64      911.71      7.07 o 
  -3   1   2     1378.62     1413.06     11.09 o 
  -2   1   2     6704.22     6902.31     47.78 o 
  -1   1   2     1519.55     1606.26     11.12 o 
   0   1   2      902.35      914.53      6.61 o 
   1   1   2        4.37        3.95      0.32 o 
   2   1   2        1.64        2.78      0.38 o 
   3   1   2      174.23      168.99      1.43 o 
   4   1   2     3377.80     3533.36     26.37 o 
   5   1   2      321.42      347.15      3.18 o 
   6   1   2       31.29       30.62      1.15 o 
   7   1   2      439.40      442.86      5.52 o 
   8   1   2       14.85       15.77      1.78 o 
   9   1   2        1.32       -0.15      2.82 o 
  10   1   2        0.04       -3.33      3.33 o 
  11   1   2        1.11       -6.25      6.25 o 
 -12   2   2        6.13       10.40      6.62 o 
 -11   2   2       32.58       36.40      5.98 o 
 -10   2   2        2.00        1.60      3.55 o 
  -9   2   2        0.75        0.23      1.61 o 
  -8   2   2      167.73      174.60      2.50 o 
  -7   2   2     1800.74     1853.02     16.59 o 
  -6   2   2      812.13      820.83      7.52 o 
  -5   2   2      194.20      205.98      1.99 o 
  -4   2   2     1872.15     1871.00     14.67 o 
  -3   2   2     5794.31     5959.14     45.44 o 
  -2   2   2     1786.34     1796.80     12.24 o 
  -1   2   2      652.57      663.57      4.75 o 
   0   2   2        3.38        6.12      0.40 o 
   1   2   2     3172.77     3395.11     23.04 o 
   2   2   2       53.83       47.97      0.60 o 
   3   2   2     6626.68     6806.37     46.20 o 
   4   2   2    11696.71    12210.28     97.33 o 
   5   2   2      605.98      603.31      5.39 o 
   6   2   2      690.91      731.00      6.49 o 
   7   2   2      141.65      137.53      2.17 o 
   8   2   2      116.22      119.66      2.77 o 
   9   2   2        1.07       -2.51      2.51 o 
  10   2   2       12.49        7.99      4.08 o 
  11   2   2        0.61       -3.40      6.40 o 
 -12   3   2        4.08        9.57      7.00 o 
 -11   3   2       52.23       52.55      4.92 o 
 -10   3   2        3.28        3.39      3.52 o 
  -9   3   2        0.62       -0.63      2.00 o 
  -8   3   2        7.58        6.47      1.22 o 
  -7   3   2       99.82      114.86      1.85 o 
  -6   3   2        6.10       11.04      0.75 o 
  -5   3   2     1124.36     1148.71      9.84 o 
  -4   3   2      119.70      103.45      1.27 o 
  -3   3   2      115.69      121.95      1.23 o 
  -2   3   2      535.67      563.09      4.00 o 
  -1   3   2     2792.59     2793.14     19.67 o 
   0   3   2      509.90      460.97      3.25 o 
   1   3   2      404.62      381.88      2.79 o 
   2   3   2    12626.56    13016.77     91.52 o 
   3   3   2      242.63      253.07      2.09 o 
   4   3   2     3119.84     3269.82     25.54 o 
   5   3   2       36.98       47.08      1.21 o 
   6   3   2       42.77       47.40      1.13 o 
   7   3   2        3.05        3.64      1.42 o 
   8   3   2        0.59        0.49      1.55 o 
   9   3   2       34.68       33.67      2.69 o 
  10   3   2       25.28       30.87      5.62 o 
  11   3   2        2.62        5.34      6.35 o 
 -12   4   2       19.29       18.43      9.46 o 
 -11   4   2      109.29      108.61      4.99 o 
 -10   4   2        1.00        1.84      3.58 o 
  -9   4   2       14.02       17.14      2.40 o 
  -8   4   2      215.75      226.61      3.93 o 
  -7   4   2      837.97      861.44      8.24 o 
  -6   4   2      357.23      354.93      3.71 o 
  -5   4   2      413.27      450.18      4.07 o 
  -4   4   2     1896.92     1982.37     15.97 o 
  -3   4   2     6419.59     6633.46     49.52 o 
  -2   4   2    12810.31    12959.75     94.79 o 
  -1   4   2     5101.72     5140.25     35.55 o 
   0   4   2     1566.17     1668.18     11.20 o 
   1   4   2     1959.32     2082.02     14.70 o 
   2   4   2     1239.48     1134.67      8.25 o 
   3   4   2     5025.12     5222.13     38.90 o 
   4   4   2      824.09      803.05      6.98 o 
   5   4   2        1.27        2.11      0.80 o 
   6   4   2      162.78      156.88      2.03 o 
   7   4   2       12.27        9.56      1.16 o 
   8   4   2       44.02       44.23      1.73 o 
   9   4   2       21.60       18.85      2.49 o 
  10   4   2        4.65        1.77      5.40 o 
  11   4   2        0.02       -3.40      4.62 o 
 -11   5   2       55.46       62.81      4.62 o 
 -10   5   2      133.55      142.00      5.39 o 
  -9   5   2        5.23        5.40      3.28 o 
  -8   5   2        9.54        6.84      1.33 o 
  -7   5   2      281.53      283.41      3.24 o 
  -6   5   2     1190.06     1226.65     11.90 o 
  -5   5   2     1660.05     1630.79     17.52 o 
  -4   5   2     1249.05     1242.17     10.92 o 
  -3   5   2     6506.61     6979.55     52.07 o 
  -2   5   2      912.44      928.91      7.08 o 
  -1   5   2     3815.85     3806.32     25.81 o 
   0   5   2     5702.61     5681.32     38.59 o 
   1   5   2     4468.99     4496.99     32.23 o 
   2   5   2     1950.51     1967.69     13.43 o 
   3   5   2      456.68      490.03      4.11 o 
   4   5   2      942.79      973.99      8.19 o 
   5   5   2      544.13      521.58      4.54 o 
   6   5   2        4.48        2.78      0.90 o 
   7   5   2       23.20       27.55      1.19 o 
   8   5   2       98.73      100.15      2.45 o 
   9   5   2        1.68       -2.66      3.33 o 
  10   5   2        9.40        2.45      4.21 o 
  11   5   2        0.39        0.32      4.80 o 
 -11   6   2       16.43       23.52      6.71 o 
 -10   6   2        0.07        3.47      3.84 o 
  -9   6   2        1.38        3.13      3.17 o 
  -8   6   2       93.15      104.51      2.08 o 
  -7   6   2      657.11      670.04      7.33 o 
  -6   6   2      486.31      505.31      6.05 o 
  -5   6   2       27.44       37.64      1.35 o 
  -4   6   2        2.37        2.04      0.62 o 
  -3   6   2      850.35      793.04      6.12 o 
  -2   6   2       26.14       35.57      0.64 o 
  -1   6   2     1376.70     1441.14     10.24 o 
   0   6   2     1464.45     1611.04     11.02 o 
   1   6   2     2201.87     2340.36     16.85 o 
   2   6   2     1824.36     1929.34     13.19 o 
   3   6   2     1872.93     1882.72     15.18 o 
   4   6   2       21.62       19.48      0.96 o 
   5   6   2       10.66       10.68      0.80 o 
   6   6   2       73.77       71.20      2.06 o 
   7   6   2      195.39      192.38      2.75 o 
   8   6   2      210.78      220.22      3.98 o 
   9   6   2        0.24        1.30      4.86 o 
  10   6   2        4.44        3.11      4.23 o 
  11   6   2        1.06       -3.01      4.80 o 
 -11   7   2        0.42       -1.47      4.86 o 
 -10   7   2       27.51       32.65      4.26 o 
  -9   7   2       74.92       66.62      2.99 o 
  -8   7   2      169.57      165.37      3.18 o 
  -7   7   2        7.97        6.74      1.88 o 
  -6   7   2      873.31      878.52     10.71 o 
  -5   7   2     2815.84     2780.36     29.64 o 
  -4   7   2      299.86      244.35      2.52 o 
  -3   7   2      906.40      915.06      7.50 o 
  -2   7   2      356.93      434.49      3.41 o 
  -1   7   2     3331.67     3188.45     22.86 o 
   0   7   2     6740.97     6701.12     45.42 o 
   1   7   2     5862.64     6036.70     43.22 o 
   2   7   2       26.32       13.61      0.51 o 
   3   7   2      134.91      158.99      1.78 o 
   4   7   2      478.86      489.66      4.41 o 
   5   7   2     1195.49     1201.13     10.35 o 
   6   7   2      169.40      172.11      2.34 o 
   7   7   2       24.35       29.17      1.40 o 
   8   7   2        0.04        0.72      2.39 o 
   9   7   2       61.96       54.78      3.26 o 
  10   7   2       14.25        6.21      4.46 o 
  11   7   2        0.49       -4.63      4.80 o 
 -11   8   2        3.43       -2.70      4.12 o 
 -10   8   2        0.04        5.93      3.77 o 
  -9   8   2        0.08        1.21      2.08 o 
  -8   8   2       16.73       18.05      2.70 o 
  -7   8   2        5.32        4.39      1.97 o 
  -6   8   2      108.64      116.87      2.53 o 
  -5   8   2       19.95       26.68      1.50 o 
  -4   8   2      201.26      217.52      2.28 o 
  -3   8   2        3.41        4.17      0.63 o 
  -2   8   2      103.22       99.21      1.17 o 
  -1   8   2     5110.43     5628.25     38.79 o 
   0   8   2     1323.94     1440.82      9.92 o 
   1   8   2     1591.85     1691.62     13.74 o 
   2   8   2      137.90      150.19      1.43 o 
   3   8   2      269.88      283.50      3.32 o 
   4   8   2      344.74      382.64      3.76 o 
   5   8   2       27.15       30.89      1.02 o 
   6   8   2       26.14       25.49      1.13 o 
   7   8   2       28.03       28.93      1.51 o 
   8   8   2       32.78       24.59      2.94 o 
   9   8   2        6.29        7.39      4.03 o 
  10   8   2        1.43        1.03      4.39 o 
  11   8   2        4.27       -4.92      4.92 o 
 -11   9   2        2.28       10.50      4.20 o 
 -10   9   2       16.60       18.57      7.03 o 
  -9   9   2      154.40      156.85      5.40 o 
  -8   9   2       23.18       15.08      3.34 o 
  -7   9   2       78.28       81.98      2.62 o 
  -6   9   2      394.02      386.76      5.90 o 
  -5   9   2     1197.67     1186.37     13.60 o 
  -4   9   2     2516.37     2496.22     22.29 o 
  -3   9   2      674.23      615.60      5.63 o 
  -2   9   2      936.73     1092.18      7.87 o 
  -1   9   2      965.23      831.66      5.85 o 
   0   9   2     6192.22     6236.67     42.23 o 
   1   9   2     4962.35     5211.19     36.63 o 
   2   9   2      971.79     1025.45      7.69 o 
   3   9   2      220.25      208.65      2.39 o 
   4   9   2      112.92       93.27      1.67 o 
   5   9   2     1237.08     1252.95     11.12 o 
   6   9   2      651.57      653.35      6.72 o 
   7   9   2       52.98       59.68      2.30 o 
   8   9   2        5.45        5.91      3.01 o 
   9   9   2        1.49       -1.92      3.06 o 
  10   9   2       14.68       15.30      4.43 o 
 -11  10   2        0.92       -2.61      6.51 o 
 -10  10   2        8.60        3.06      4.93 o 
  -9  10   2        3.33       12.14      3.85 o 
  -8  10   2       27.61       24.12      3.14 o 
  -7  10   2       26.01       21.73      2.70 o 
  -6  10   2       54.94       48.27      2.31 o 
  -5  10   2       29.46       30.48      1.32 o 
  -4  10   2        3.14        3.14      0.98 o 
  -3  10   2        1.43        2.21      0.80 o 
  -2  10   2      547.82      569.43      4.45 o 
  -1  10   2       37.97       43.06      0.83 o 
   0  10   2        5.29       10.29      0.79 o 
   1  10   2      260.42      282.50      2.50 o 
   2  10   2      303.01      357.70      3.03 o 
   3  10   2      310.06      342.33      3.50 o 
   4  10   2       46.24       43.31      1.16 o 
   5  10   2       10.58       14.08      1.19 o 
   6  10   2      106.39      108.52      2.29 o 
   7  10   2       31.19       29.73      2.15 o 
   8  10   2        4.35        8.53      3.80 o 
   9  10   2        0.03       -0.37      3.33 o 
  10  10   2        2.32       -4.32      4.46 o 
 -11  11   2        0.78      -12.48     12.48 o 
 -10  11   2       39.28       36.87      7.15 o 
  -9  11   2      215.40      212.54      6.48 o 
  -8  11   2       44.80       36.75      4.17 o 
  -7  11   2       29.91       31.38      3.79 o 
  -6  11   2        7.11        9.81      1.64 o 
  -5  11   2      968.84      948.90     10.13 o 
  -4  11   2     2573.49     2593.75     22.79 o 
  -3  11   2       32.10       35.23      1.03 o 
  -2  11   2      312.14      351.20      3.08 o 
  -1  11   2     1562.22     1453.05     10.84 o 
   0  11   2     3278.47     3359.04     24.63 o 
   1  11   2     3264.84     3223.23     23.65 o 
   2  11   2     1123.51     1062.06      8.54 o 
   3  11   2      139.52      144.13      2.15 o 
   4  11   2      705.57      696.27      7.62 o 
   5  11   2      452.44      437.11      4.80 o 
   6  11   2      390.74      416.21      4.85 o 
   7  11   2        0.71        1.45      2.32 o 
   8  11   2       95.36       81.91      4.09 o 
   9  11   2        1.36        0.04      3.40 o 
  10  11   2        7.13        3.02      4.40 o 
 -10  12   2        7.40        4.49      4.51 o 
  -9  12   2        1.03        2.04      4.19 o 
  -8  12   2       38.19       46.68      4.18 o 
  -7  12   2       35.70       30.80      3.01 o 
  -6  12   2      154.55      145.37      2.72 o 
  -5  12   2        0.02        2.01      1.44 o 
  -4  12   2       18.98       22.87      1.04 o 
  -3  12   2      108.93      112.78      1.77 o 
  -2  12   2      446.59      418.83      3.77 o 
  -1  12   2        8.13        2.04      0.82 o 
   0  12   2      155.11      179.18      2.00 o 
   1  12   2      177.51      196.44      2.10 o 
   2  12   2       93.04       96.28      1.48 o 
   3  12   2      583.84      576.05      6.07 o 
   4  12   2       34.93       33.57      1.71 o 
   5  12   2      295.32      295.47      3.75 o 
   6  12   2        2.19        6.46      1.30 o 
   7  12   2      132.49      132.01      4.06 o 
   8  12   2        3.29       -4.02      4.63 o 
   9  12   2       14.33       12.69      3.64 o 
  10  12   2        5.10        9.82      4.46 o 
 -10  13   2       27.66       34.20      5.16 o 
  -9  13   2      165.14      154.67      6.65 o 
  -8  13   2       31.71       23.38      4.22 o 
  -7  13   2       80.98       83.93      2.72 o 
  -6  13   2      248.89      258.38      4.26 o 
  -5  13   2     1343.45     1328.88     14.50 o 
  -4  13   2      850.92      855.08      8.27 o 
  -3  13   2      459.95      469.17      4.75 o 
  -2  13   2       12.80        9.91      0.82 o 
  -1  13   2      833.76      792.99      6.41 o 
   0  13   2      864.54      835.77      6.99 o 
   1  13   2      965.76      962.37      7.69 o 
   2  13   2       89.94      101.57      1.44 o 
   3  13   2      230.65      205.50      2.92 o 
   4  13   2      229.97      209.76      3.02 o 
   5  13   2      340.94      328.92      4.27 o 
   6  13   2      389.39      398.13      5.11 o 
   7  13   2        0.90       -0.05      3.03 o 
   8  13   2        1.71       -0.68      3.54 o 
   9  13   2        5.69        4.76      4.61 o 
  10  13   2        0.36        8.08      4.61 o 
 -10  14   2       12.26        5.33      4.94 o 
  -9  14   2        7.40        8.94      4.66 o 
  -8  14   2       25.74       30.28      4.18 o 
  -7  14   2      188.34      180.01      4.02 o 
  -6  14   2      260.20      259.03      6.00 o 
  -5  14   2      337.43      361.76      4.59 o 
  -4  14   2       73.85       73.41      1.63 o 
  -3  14   2      645.01      657.21      6.60 o 
  -2  14   2      947.18      931.44      7.62 o 
  -1  14   2      395.75      384.69      3.68 o 
   0  14   2      108.67      111.40      1.59 o 
   1  14   2      128.77      116.04      1.80 o 
   2  14   2     1038.60     1017.13      8.29 o 
   3  14   2       10.41        6.96      1.38 o 
   4  14   2       25.02       20.55      1.52 o 
   5  14   2      225.23      235.31      3.44 o 
   6  14   2        7.78        8.33      1.98 o 
   7  14   2      146.37      140.27      5.75 o 
   8  14   2        2.70        2.76      3.55 o 
   9  14   2        2.02       -3.28      4.90 o 
 -10  15   2       46.26       47.86      5.55 o 
  -9  15   2       22.24       15.36      4.95 o 
  -8  15   2        8.84       12.54      3.46 o 
  -7  15   2      133.55      121.76      4.10 o 
  -6  15   2      501.39      490.85      7.31 o 
  -5  15   2      151.71      157.51      3.14 o 
  -4  15   2        8.04        4.84      1.32 o 
  -3  15   2      790.65      756.33      7.54 o 
  -2  15   2      243.59      230.78      2.57 o 
  -1  15   2      398.52      365.78      3.50 o 
   0  15   2      443.80      427.65      3.78 o 
   1  15   2      397.79      395.56      3.75 o 
   2  15   2      459.30      466.97      4.30 o 
   3  15   2        0.30        2.99      1.43 o 
   4  15   2        3.18        5.43      1.56 o 
   5  15   2      500.86      480.94      5.83 o 
   6  15   2      114.84      125.88      3.31 o 
   7  15   2       14.79       12.05      3.30 o 
   8  15   2       16.76       13.47      4.12 o 
   9  15   2        2.12       -4.35      4.35 o 
  -9  16   2        0.92        0.48      5.10 o 
  -8  16   2       86.16       94.77      4.93 o 
  -7  16   2       69.79       76.43      3.67 o 
  -6  16   2       57.27       65.40      3.45 o 
  -5  16   2      103.75       97.00      2.79 o 
  -4  16   2      276.57      282.26      3.73 o 
  -3  16   2      106.91       97.07      2.25 o 
  -2  16   2      845.95      788.34      7.13 o 
  -1  16   2      481.17      479.28      4.46 o 
   0  16   2      160.22      163.35      2.24 o 
   1  16   2      225.42      204.20      2.64 o 
   2  16   2     1269.65     1272.40     10.81 o 
   3  16   2      172.43      175.79      2.83 o 
   4  16   2        5.40        4.32      1.69 o 
   5  16   2      144.02      156.70      2.97 o 
   6  16   2       12.34       11.85      2.39 o 
   7  16   2       64.30       59.32      3.80 o 
   8  16   2        3.69       -1.30      4.00 o 
   9  16   2        2.76       -0.91      4.56 o 
  -9  17   2        2.60       -5.23      5.23 o 
  -8  17   2        1.16       -3.40      3.63 o 
  -7  17   2       17.82       14.16      3.45 o 
  -6  17   2        2.83        5.76      3.16 o 
  -5  17   2      337.63      313.25      4.89 o 
  -4  17   2       48.09       48.95      1.97 o 
  -3  17   2       16.23       13.19      1.58 o 
  -2  17   2       36.76       34.23      1.26 o 
  -1  17   2      393.30      371.91      4.14 o 
   0  17   2       13.01        8.13      1.36 o 
   1  17   2       48.04       42.76      1.51 o 
   2  17   2      593.95      575.10      5.48 o 
   3  17   2      128.39      142.41      2.69 o 
   4  17   2      238.36      218.27      3.69 o 
   5  17   2      139.97      129.48      3.34 o 
   6  17   2       35.03       35.11      4.46 o 
   7  17   2       22.33       14.31      3.79 o 
   8  17   2       15.54       17.85      4.27 o 
   9  17   2        0.04        0.91      4.69 o 
  -9  18   2       10.92        9.78      4.04 o 
  -8  18   2        3.92       -3.81      3.81 o 
  -7  18   2        7.42        2.67      3.82 o 
  -6  18   2        4.33        0.62      3.32 o 
  -5  18   2      256.78      228.97      4.40 o 
  -4  18   2      139.41      153.47      2.90 o 
  -3  18   2      651.20      647.97      7.28 o 
  -2  18   2      196.95      207.64      3.11 o 
  -1  18   2      110.84      123.13      2.09 o 
   0  18   2      228.05      233.58      3.30 o 
   1  18   2        1.52        2.35      1.56 o 
   2  18   2      540.26      520.93      5.66 o 
   3  18   2      495.91      521.83      6.56 o 
   4  18   2       47.48       57.84      2.75 o 
   5  18   2        0.41       -0.83      2.74 o 
   6  18   2        0.19       -3.63      3.63 o 
   7  18   2       38.03       45.96      5.59 o 
   8  18   2        6.06        0.23      4.46 o 
  -8  19   2        8.01        4.49      4.18 o 
  -7  19   2        3.00       -3.72      3.72 o 
  -6  19   2       23.56       25.03      3.71 o 
  -5  19   2       37.61       34.09      2.76 o 
  -4  19   2        1.82       -1.81      2.10 o 
  -3  19   2        0.11        1.37      1.97 o 
  -2  19   2      111.31      101.43      2.92 o 
  -1  19   2       36.21       30.25      1.87 o 
   0  19   2        6.63        2.02      1.63 o 
   1  19   2       20.53       22.42      1.68 o 
   2  19   2       32.01       32.88      2.32 o 
   3  19   2        0.25        3.38      2.06 o 
   4  19   2      208.09      187.82      4.17 o 
   5  19   2       10.85        7.29      3.24 o 
   6  19   2        0.31        1.02      4.10 o 
   7  19   2        4.47       -3.50      4.35 o 
   8  19   2        0.05       -2.69      4.97 o 
  -8  20   2       37.59       49.47      5.03 o 
  -7  20   2        8.78        6.81      4.05 o 
  -6  20   2       42.56       39.69      4.00 o 
  -5  20   2       88.83       88.57      3.33 o 
  -4  20   2       16.13       24.78      2.72 o 
  -3  20   2      225.09      223.81      4.18 o 
  -2  20   2      294.00      295.71      4.62 o 
  -1  20   2      324.12      313.38      4.39 o 
   0  20   2       48.16       51.87      2.22 o 
   1  20   2        1.64        2.39      1.79 o 
   2  20   2      615.24      575.58      7.36 o 
   3  20   2      180.20      210.69      4.02 o 
   4  20   2        3.14       10.11      2.76 o 
   5  20   2        0.07       -0.30      3.17 o 
   6  20   2        1.07        2.42      4.12 o 
   7  20   2        0.39       -4.00      4.52 o 
  -7  21   2       17.71        7.20      4.19 o 
  -6  21   2        4.42       -3.97      3.97 o 
  -5  21   2        0.56       -2.63      3.09 o 
  -4  21   2       11.91       16.92      2.79 o 
  -3  21   2       55.10       62.11      2.69 o 
  -2  21   2        8.37        6.84      2.37 o 
  -1  21   2        9.62        2.44      1.93 o 
   0  21   2      126.20      132.30      2.74 o 
   1  21   2        0.57        1.50      1.85 o 
   2  21   2       11.64        6.87      2.44 o 
   3  21   2       55.71       60.66      2.79 o 
   4  21   2        0.53       -2.53      3.11 o 
   5  21   2        0.02       -0.39      3.98 o 
   6  21   2       17.25       19.03      4.27 o 
   7  21   2       17.12       17.26      5.25 o 
  -7  22   2       31.34       24.86      5.34 o 
  -6  22   2       44.23       36.85      4.37 o 
  -5  22   2        1.96        3.00      4.00 o 
  -4  22   2       17.41       24.84      3.15 o 
  -3  22   2       82.91       89.08      3.26 o 
  -2  22   2      160.88      163.80      3.53 o 
  -1  22   2       37.47       37.09      2.28 o 
   0  22   2        0.27       -1.34      2.06 o 
   1  22   2       56.19       41.16      2.18 o 
   2  22   2      117.96      112.96      3.21 o 
   3  22   2       44.49       48.28      3.14 o 
   4  22   2       12.39       18.12      3.30 o 
   5  22   2       14.94       22.39      4.34 o 
   6  22   2        9.58        4.78      4.43 o 
  -6  23   2       23.29       29.04      4.67 o 
  -5  23   2        0.41        2.60      4.24 o 
  -4  23   2       18.32       28.89      3.40 o 
  -3  23   2        7.41        6.71      3.03 o 
  -2  23   2       40.95       39.86      2.95 o 
  -1  23   2       19.99       23.08      2.32 o 
   0  23   2       18.83       20.45      2.23 o 
   1  23   2        6.95        2.67      2.08 o 
   2  23   2        4.66        6.39      2.84 o 
   3  23   2        0.13       -1.33      3.12 o 
   4  23   2        3.18        9.77      3.52 o 
   5  23   2        0.15       -4.39      4.39 o 
   6  23   2       16.07       22.41      5.48 o 
  -6  24   2       19.41        5.90      5.45 o 
  -5  24   2       12.75       14.66      4.52 o 
  -4  24   2       27.62       28.23      3.84 o 
  -3  24   2       51.83       46.76      3.56 o 
  -2  24   2      230.41      224.84      4.84 o 
  -1  24   2       12.88        8.71      2.29 o 
   0  24   2        0.75       -2.22      2.22 o 
   1  24   2        0.61        1.22      2.18 o 
   2  24   2       32.00       32.01      3.28 o 
   3  24   2       51.37       48.59      3.73 o 
   4  24   2       11.87       11.15      4.51 o 
   5  24   2       12.23       15.19      5.53 o 
  -5  25   2        4.20        0.16      6.27 o 
  -4  25   2      123.11      137.61      7.73 o 
  -3  25   2       14.25       15.58      3.72 o 
  -2  25   2       35.46       42.69      3.62 o 
  -1  25   2       51.07       65.02      2.56 o 
   0  25   2        6.50       13.40      2.37 o 
   1  25   2       12.06       14.97      2.27 o 
   2  25   2       36.42       41.52      3.52 o 
   3  25   2       14.54       24.78      4.16 o 
   4  25   2       19.83       19.42      5.66 o 
  -4  26   2        1.34       -3.91      5.51 o 
  -3  26   2        2.64        0.05      4.59 o 
  -2  26   2        5.59        6.04      3.60 o 
  -1  26   2        0.57        0.37      3.16 o 
   0  26   2        4.76        1.55      2.51 o 
   1  26   2        1.84       -2.59      3.17 o 
   2  26   2        3.31        6.86      3.70 o 
   3  26   2       55.60       62.78      4.75 o 
  -2  27   2       26.01       34.84      4.16 o 
  -1  27   2        0.31       -1.99      3.48 o 
   0  27   2        1.68        3.71      4.98 o 
   1  27   2       19.61       23.97      4.05 o 
 -12   1   3        5.07        7.94     10.97 o 
 -11   1   3       11.39       10.01      6.13 o 
 -10   1   3      150.06      156.50      3.89 o 
  -9   1   3       51.70       51.57      2.82 o 
  -8   1   3        2.87        2.74      1.18 o 
  -7   1   3       73.11       65.92      1.34 o 
  -6   1   3     2196.18     2175.71     18.39 o 
  -5   1   3     6832.04     7262.70     56.45 o 
  -4   1   3     2030.99     2193.55     16.11 o 
  -3   1   3     2398.33     2609.43     18.06 o 
  -2   1   3     9624.45     9833.06     66.75 o 
  -1   1   3    10760.12    10847.68     77.73 o 
   0   1   3     5513.24     5511.08     39.45 o 
   1   1   3     3076.67     3082.60     21.29 o 
   2   1   3      720.08      798.26      5.68 o 
   3   1   3      582.18      611.47      4.44 o 
   4   1   3     1226.49     1184.22      9.06 o 
   5   1   3      802.48      785.10      6.59 o 
   6   1   3      417.88      427.98      4.20 o 
   7   1   3      114.45      107.69      2.06 o 
   8   1   3      202.44      189.22      3.77 o 
   9   1   3        2.65        2.63      3.24 o 
  10   1   3        7.03        4.93      4.08 o 
  11   1   3        1.94        1.01      7.08 o 
 -12   2   3        2.55       -0.48      6.40 o 
 -11   2   3       14.55        8.48      5.87 o 
 -10   2   3        2.26        1.82      2.78 o 
  -9   2   3       44.04       51.27      2.13 o 
  -8   2   3       12.55       15.41      1.20 o 
  -7   2   3       27.41       23.64      1.05 o 
  -6   2   3       11.12       14.72      0.87 o 
  -5   2   3       12.21       14.07      0.91 o 
  -4   2   3      770.17      752.09      6.06 o 
  -3   2   3     3954.43     4147.12     28.12 o 
  -2   2   3     2853.91     3054.12     21.10 o 
  -1   2   3       55.81       69.10      0.86 o 
   0   2   3        5.24        4.41      0.58 o 
   1   2   3     1281.17     1291.18      8.87 o 
   2   2   3        6.34        5.49      0.51 o 
   3   2   3      332.83      326.68      2.61 o 
   4   2   3      371.87      394.57      3.21 o 
   5   2   3      102.02       97.85      1.47 o 
   6   2   3     1243.92     1238.57     10.73 o 
   7   2   3      172.55      170.93      2.61 o 
   8   2   3       77.79       69.72      2.39 o 
   9   2   3       23.49       23.24      3.35 o 
  10   2   3        1.86       -2.41      4.30 o 
  11   2   3        0.08       -0.88      6.82 o 
 -12   3   3        5.37        2.21      6.35 o 
 -11   3   3       12.40       12.96      4.52 o 
 -10   3   3      127.31      121.82      4.73 o 
  -9   3   3      125.34      114.18      2.99 o 
  -8   3   3       29.69       32.41      1.35 o 
  -7   3   3      362.90      339.50      3.48 o 
  -6   3   3     1690.43     1739.20     14.04 o 
  -5   3   3     3972.99     4189.39     34.25 o 
  -4   3   3      189.35      242.86      2.52 o 
  -3   3   3      380.60      452.84      3.45 o 
  -2   3   3     1927.11     1944.68     13.28 o 
  -1   3   3     7186.01     7519.12     51.96 o 
   0   3   3     1992.37     1961.81     13.87 o 
   1   3   3      151.11      131.75      1.40 o 
   2   3   3      299.66      350.23      2.64 o 
   3   3   3     3523.77     3733.12     26.78 o 
   4   3   3      320.05      293.28      2.54 o 
   5   3   3      850.49      864.10      7.41 o 
   6   3   3     1734.07     1735.20     15.69 o 
   7   3   3      114.68      100.25      2.43 o 
   8   3   3       71.28       72.13      3.46 o 
   9   3   3        3.48        5.03      2.85 o 
  10   3   3       29.60       39.03      5.19 o 
  11   3   3        1.19       -7.00      7.00 o 
 -12   4   3        6.98       -2.81      7.75 o 
 -11   4   3        0.38        3.96      5.51 o 
 -10   4   3        7.21        4.27      3.28 o 
  -9   4   3      314.64      318.82      5.56 o 
  -8   4   3      277.18      278.46      4.05 o 
  -7   4   3        5.82        4.34      0.90 o 
  -6   4   3        5.33        8.53      0.82 o 
  -5   4   3       35.29       47.29      0.90 o 
  -4   4   3      611.27      581.77      4.79 o 
  -3   4   3     1603.04     1620.40     11.97 o 
  -2   4   3       43.50       35.67      0.64 o 
  -1   4   3     1451.48     1554.11     10.64 o 
   0   4   3     2653.77     2724.25     18.53 o 
   1   4   3     4617.90     4833.37     33.34 o 
   2   4   3     1499.16     1442.42     10.10 o 
   3   4   3       29.72       14.00      0.62 o 
   4   4   3     1590.96     1618.71     12.53 o 
   5   4   3      483.32      497.54      4.43 o 
   6   4   3      760.62      754.56      7.02 o 
   7   4   3       18.41       14.94      1.38 o 
   8   4   3       16.47       17.42      2.03 o 
   9   4   3        7.67        6.38      2.94 o 
  10   4   3        0.06       -2.36      4.60 o 
  11   4   3        2.18        3.28      5.83 o 
 -11   5   3       16.75        6.77      4.14 o 
 -10   5   3       20.27       19.38      3.44 o 
  -9   5   3      289.66      286.66      6.17 o 
  -8   5   3       29.45       36.78      1.72 o 
  -7   5   3      137.31      128.31      2.11 o 
  -6   5   3     1159.74     1202.80     10.36 o 
  -5   5   3     1742.64     1825.97     15.09 o 
  -4   5   3       76.12       80.82      1.12 o 
  -3   5   3      333.77      316.03      2.69 o 
  -2   5   3     1956.47     2021.47     14.61 o 
  -1   5   3     4748.93     4977.90     33.19 o 
   0   5   3     1851.38     1840.60     12.58 o 
   1   5   3     2305.94     2450.59     16.44 o 
   2   5   3      665.56      771.21      5.54 o 
   3   5   3      576.40      554.39      4.17 o 
   4   5   3       19.29       17.05      0.89 o 
   5   5   3     1545.51     1587.50     13.23 o 
   6   5   3        2.32        1.16      1.11 o 
   7   5   3       93.38       95.64      2.00 o 
   8   5   3       28.98       32.74      2.43 o 
   9   5   3        8.39        5.06      2.92 o 
  10   5   3        8.83        1.55      4.66 o 
  11   5   3        0.00       -5.30      5.30 o 
 -11   6   3       27.30       20.28      4.43 o 
 -10   6   3       41.07       54.37      3.72 o 
  -9   6   3      224.24      227.68      6.62 o 
  -8   6   3      368.67      375.65      5.16 o 
  -7   6   3       69.22       65.71      1.93 o 
  -6   6   3       36.27       36.59      1.04 o 
  -5   6   3       59.18       43.86      1.00 o 
  -4   6   3     3703.13     3785.10     29.55 o 
  -3   6   3     3973.59     4015.12     30.37 o 
  -2   6   3       89.98       53.89      0.77 o 
  -1   6   3     1613.48     1785.88     12.04 o 
   0   6   3      158.78      143.62      1.62 o 
   1   6   3      605.28      533.60      3.92 o 
   2   6   3     2254.58     2178.86     15.16 o 
   3   6   3     3528.98     3778.87     27.10 o 
   4   6   3       52.72       55.87      1.63 o 
   5   6   3      153.22      162.14      2.48 o 
   6   6   3      195.69      204.57      2.92 o 
   7   6   3      291.91      301.46      4.79 o 
   8   6   3        8.12        1.46      2.24 o 
   9   6   3        5.81        6.81      5.75 o 
  10   6   3        8.92        2.57      4.73 o 
 -11   7   3        0.57        6.17      4.22 o 
 -10   7   3        2.20        8.70      3.93 o 
  -9   7   3       35.64       38.49      2.76 o 
  -8   7   3        0.01        0.69      1.58 o 
  -7   7   3      134.72      140.81      2.33 o 
  -6   7   3      238.71      245.13      3.07 o 
  -5   7   3      142.44      148.71      1.91 o 
  -4   7   3     1647.17     1885.34     14.87 o 
  -3   7   3      656.93      796.67      7.13 o 
  -2   7   3     1509.81     1615.54     11.11 o 
  -1   7   3      517.29      497.66      3.62 o 
   0   7   3      388.99      366.46      2.88 o 
   1   7   3      332.34      335.97      2.78 o 
   2   7   3      108.71      120.38      2.03 o 
   3   7   3     2082.54     2224.72     17.10 o 
   4   7   3      368.23      381.70      3.65 o 
   5   7   3       39.18       40.49      1.34 o 
   6   7   3        2.61        4.62      1.31 o 
   7   7   3       56.74       53.52      1.75 o 
   8   7   3        5.35        4.41      2.25 o 
   9   7   3        0.91       -2.96      3.09 o 
  10   7   3        5.12       -1.53      4.86 o 
 -11   8   3       17.67       17.57      4.41 o 
 -10   8   3       30.57       30.31      7.37 o 
  -9   8   3       72.09       78.38      3.59 o 
  -8   8   3      106.65      107.34      2.98 o 
  -7   8   3      114.69      102.47      2.25 o 
  -6   8   3       74.37       78.79      1.69 o 
  -5   8   3      399.40      360.24      3.60 o 
  -4   8   3     2953.14     2928.42     24.06 o 
  -3   8   3     5813.51     5927.84     47.22 o 
  -2   8   3     1859.90     1846.46     12.25 o 
  -1   8   3       62.86       82.94      1.09 o 
   0   8   3      196.72      190.85      1.83 o 
   1   8   3     2929.62     2806.35     20.23 o 
   2   8   3     3703.04     3614.92     27.64 o 
   3   8   3     1054.07     1100.78      8.86 o 
   4   8   3        4.75        5.47      0.99 o 
   5   8   3      434.76      401.59      4.22 o 
   6   8   3       86.18       86.99      1.74 o 
   7   8   3      106.68      115.35      2.45 o 
   8   8   3       14.30       19.14      2.44 o 
   9   8   3        4.68       -0.35      3.28 o 
  10   8   3        1.21       -4.68      4.68 o 
 -11   9   3        0.75        3.47      5.57 o 
 -10   9   3       34.34       29.80      3.60 o 
  -9   9   3       73.13       70.80      3.97 o 
  -8   9   3        0.03       -0.10      2.06 o 
  -7   9   3       15.74       19.21      1.88 o 
  -6   9   3       92.95       92.02      2.05 o 
  -5   9   3       33.31       35.60      1.01 o 
  -4   9   3       46.63       44.96      1.10 o 
  -3   9   3       33.74       39.74      0.99 o 
  -2   9   3      246.56      272.17      2.32 o 
  -1   9   3      175.16      204.29      2.03 o 
   0   9   3      105.06      122.00      1.45 o 
   1   9   3     2091.13     2317.50     16.77 o 
   2   9   3        3.34        4.36      0.81 o 
   3   9   3      435.02      421.46      4.04 o 
   4   9   3       82.66       84.55      1.55 o 
   5   9   3       10.82       13.67      1.31 o 
   6   9   3       16.77       12.19      1.35 o 
   7   9   3        0.05        1.98      2.03 o 
   8   9   3        5.53        5.65      3.23 o 
   9   9   3        0.02       -1.49      3.48 o 
  10   9   3        3.82        3.44      6.88 o 
 -11  10   3        0.60       -5.47      6.41 o 
 -10  10   3        0.23        0.92      3.36 o 
  -9  10   3        5.91        6.72      2.84 o 
  -8  10   3      711.93      709.52     10.85 o 
  -7  10   3     1415.73     1354.44     16.31 o 
  -6  10   3        2.60        3.98      1.35 o 
  -5  10   3      354.95      325.17      3.72 o 
  -4  10   3     1656.21     1563.05     14.11 o 
  -3  10   3     2606.35     2625.82     22.18 o 
  -2  10   3     1652.98     1606.78     11.94 o 
  -1  10   3       43.25       41.57      0.92 o 
   0  10   3      246.05      211.69      2.09 o 
   1  10   3     3439.20     3313.41     24.30 o 
   2  10   3     2591.29     2604.70     20.94 o 
   3  10   3      751.62      793.32      7.40 o 
   4  10   3        8.55        8.46      1.19 o 
   5  10   3      133.45      118.70      2.11 o 
   6  10   3       99.07       98.49      1.84 o 
   7  10   3      160.54      161.16      3.57 o 
   8  10   3       86.46       92.44      4.07 o 
   9  10   3        8.34        0.62      3.53 o 
  10  10   3        8.58        7.73      5.02 o 
 -11  11   3        2.72       -6.47      8.01 o 
 -10  11   3        3.78        1.21      5.79 o 
  -9  11   3        5.95        5.30      5.33 o 
  -8  11   3      137.42      129.12      6.07 o 
  -7  11   3        2.44        1.19      2.95 o 
  -6  11   3      313.66      299.67      4.60 o 
  -5  11   3       16.21       16.21      1.22 o 
  -4  11   3        8.74        9.75      0.99 o 
  -3  11   3       68.56       71.91      1.78 o 
  -2  11   3      142.34      131.03      1.57 o 
  -1  11   3      145.01      141.28      1.76 o 
   0  11   3      667.90      683.48      5.46 o 
   1  11   3       22.20       14.40      0.94 o 
   2  11   3      133.66      133.94      1.75 o 
   3  11   3       59.03       58.13      1.46 o 
   4  11   3        0.21        0.09      1.23 o 
   5  11   3       73.65       70.05      1.78 o 
   6  11   3        4.81        1.60      1.43 o 
   7  11   3       12.86       14.80      2.11 o 
   8  11   3       10.30        8.95      4.22 o 
   9  11   3       18.35       16.84      3.87 o 
  10  11   3        7.01       10.02      5.13 o 
 -10  12   3        1.30       -4.39      4.39 o 
  -9  12   3        1.10        3.26      4.56 o 
  -8  12   3      144.08      140.43      4.64 o 
  -7  12   3      236.22      216.04      4.20 o 
  -6  12   3        1.82       -0.66      1.69 o 
  -5  12   3      883.31      861.74      9.26 o 
  -4  12   3      438.13      441.43      4.77 o 
  -3  12   3      913.54      870.47      7.95 o 
  -2  12   3     2638.92     2634.40     20.21 o 
  -1  12   3      187.13      165.27      2.03 o 
   0  12   3      344.10      312.60      2.91 o 
   1  12   3     1927.33     1839.43     14.59 o 
   2  12   3     1163.42     1189.09      9.81 o 
   3  12   3      238.51      248.02      3.57 o 
   4  12   3        8.64        5.34      1.35 o 
   5  12   3       11.15       13.45      1.48 o 
   6  12   3       88.77       90.90      2.20 o 
   7  12   3      150.78      152.22      4.91 o 
   8  12   3       50.82       62.43      4.09 o 
   9  12   3        7.53       10.44      3.92 o 
  10  12   3       12.60       15.32      5.73 o 
 -10  13   3       28.61       27.81      4.98 o 
  -9  13   3        0.45       -6.55      6.55 o 
  -8  13   3       10.40        5.65      2.90 o 
  -7  13   3      149.79      154.86      3.75 o 
  -6  13   3      114.01      113.36      2.73 o 
  -5  13   3       20.22       20.51      1.43 o 
  -4  13   3      967.29      916.40      9.16 o 
  -3  13   3      470.98      445.51      4.90 o 
  -2  13   3        2.66        2.17      0.91 o 
  -1  13   3      140.25      125.60      1.77 o 
   0  13   3     1020.00      992.69      7.62 o 
   1  13   3        1.54        3.61      1.03 o 
   2  13   3      433.61      423.04      4.15 o 
   3  13   3      106.81      102.62      1.92 o 
   4  13   3      226.18      236.24      3.35 o 
   5  13   3        7.90        8.26      1.56 o 
   6  13   3        6.17        1.77      1.97 o 
   7  13   3      235.71      240.26      6.41 o 
   8  13   3        4.30        4.65      3.77 o 
   9  13   3       67.12       66.75      4.47 o 
 -10  14   3        2.57       -1.86      4.99 o 
  -9  14   3        0.57        1.70      5.12 o 
  -8  14   3      179.48      169.43      4.90 o 
  -7  14   3      230.96      208.42      5.03 o 
  -6  14   3       17.76       16.39      2.14 o 
  -5  14   3       19.59       20.94      1.46 o 
  -4  14   3     1443.54     1399.50     13.67 o 
  -3  14   3     1563.21     1526.14     14.84 o 
  -2  14   3       16.27       23.77      1.05 o 
  -1  14   3      296.00      313.15      3.22 o 
   0  14   3      176.24      157.09      2.00 o 
   1  14   3      140.88      138.50      1.90 o 
   2  14   3      307.65      306.92      3.33 o 
   3  14   3      287.07      287.24      3.84 o 
   4  14   3      101.73      112.64      2.89 o 
   5  14   3       33.79       33.48      1.85 o 
   6  14   3       48.11       44.91      2.62 o 
   7  14   3      111.83      123.17      4.28 o 
   8  14   3       10.49       11.63      3.92 o 
   9  14   3        7.01        6.66      5.07 o 
 -10  15   3        0.27        2.27      5.24 o 
  -9  15   3        1.19       -1.87      5.37 o 
  -8  15   3        1.64       -4.31      4.31 o 
  -7  15   3       32.38       37.20      3.29 o 
  -6  15   3      146.38      142.36      3.89 o 
  -5  15   3      192.42      197.51      3.06 o 
  -4  15   3      154.59      160.72      2.62 o 
  -3  15   3      196.11      205.87      3.30 o 
  -2  15   3      516.98      471.42      4.44 o 
  -1  15   3      311.55      298.41      3.18 o 
   0  15   3      431.90      422.09      4.15 o 
   1  15   3      584.25      607.95      5.42 o 
   2  15   3      657.80      657.44      6.26 o 
   3  15   3       12.53       11.66      1.60 o 
   4  15   3      347.68      349.49      4.73 o 
   5  15   3        2.58        6.13      1.84 o 
   6  15   3        3.25        4.09      2.43 o 
   7  15   3       15.16       15.37      3.58 o 
   8  15   3        9.25       12.90      4.11 o 
   9  15   3       16.30       16.77      6.22 o 
  -9  16   3        0.37       -0.72      3.80 o 
  -8  16   3       61.57       61.62      4.06 o 
  -7  16   3       45.62       43.15      3.49 o 
  -6  16   3        2.32        5.76      3.07 o 
  -5  16   3       73.16       68.74      2.17 o 
  -4  16   3      288.75      269.34      3.86 o 
  -3  16   3      898.89      915.89      9.32 o 
  -2  16   3      207.23      198.07      2.52 o 
  -1  16   3      160.47      146.80      2.12 o 
   0  16   3      389.16      383.34      3.93 o 
   1  16   3     1241.39     1186.98      9.92 o 
   2  16   3      139.42      137.19      2.10 o 
   3  16   3       58.44       44.98      2.48 o 
   4  16   3       12.94       16.43      2.02 o 
   5  16   3       25.14       19.73      2.60 o 
   6  16   3        7.11        7.75      2.84 o 
   7  16   3       22.86       17.03      3.82 o 
   8  16   3       19.76       24.61      4.35 o 
  -9  17   3        0.14       -4.13      4.13 o 
  -8  17   3        1.39        8.35      4.17 o 
  -7  17   3       80.83       87.17      4.05 o 
  -6  17   3      107.15      109.01      4.14 o 
  -5  17   3      188.09      193.37      4.21 o 
  -4  17   3        5.91        3.72      1.74 o 
  -3  17   3      431.78      388.30      4.95 o 
  -2  17   3      367.45      373.52      3.82 o 
  -1  17   3      903.18      872.56      8.15 o 
   0  17   3      155.17      162.17      2.41 o 
   1  17   3        7.57       11.57      1.42 o 
   2  17   3       41.48       35.75      1.46 o 
   3  17   3      540.08      504.56      6.78 o 
   4  17   3      391.00      409.85      6.44 o 
   5  17   3       36.55       48.51      2.98 o 
   6  17   3       10.52       17.12      3.63 o 
   7  17   3        1.01       -2.90      3.86 o 
   8  17   3        2.17        2.10      4.40 o 
  -9  18   3        2.14        0.10      4.29 o 
  -8  18   3       12.91       17.98      4.35 o 
  -7  18   3       26.75       27.90      3.77 o 
  -6  18   3       29.27       26.21      3.63 o 
  -5  18   3        1.89       -1.60      2.86 o 
  -4  18   3      174.26      156.39      3.15 o 
  -3  18   3      238.26      201.53      3.55 o 
  -2  18   3        0.68        0.78      1.23 o 
  -1  18   3       27.16       22.42      1.64 o 
   0  18   3       73.15       78.02      1.89 o 
   1  18   3      102.11       91.84      1.98 o 
   2  18   3        1.19       -0.35      1.35 o 
   3  18   3        5.71        7.43      2.10 o 
   4  18   3       95.06       85.98      2.86 o 
   5  18   3        0.36        3.87      2.84 o 
   6  18   3      113.89      105.39      4.55 o 
   7  18   3        1.72        1.38      4.28 o 
   8  18   3        0.77       -0.66      4.90 o 
  -8  19   3       17.10       16.16      4.69 o 
  -7  19   3       95.68       97.89      4.60 o 
  -6  19   3      157.22      170.03      5.11 o 
  -5  19   3       58.93       63.54      3.11 o 
  -4  19   3       69.73       64.59      3.60 o 
  -3  19   3        2.35        1.89      2.13 o 
  -2  19   3      238.12      242.64      3.48 o 
  -1  19   3      726.60      689.50      7.42 o 
   0  19   3      522.88      534.07      5.51 o 
   1  19   3       63.33       70.12      2.05 o 
   2  19   3        8.59       12.33      1.93 o 
   3  19   3        1.99       -0.37      2.32 o 
   4  19   3      291.87      294.97      5.56 o 
   5  19   3       62.47       81.41      3.75 o 
   6  19   3       30.40       23.65      4.09 o 
   7  19   3        4.96        5.81      4.64 o 
  -8  20   3        2.44        2.30      5.86 o 
  -7  20   3       22.81       24.63      4.56 o 
  -6  20   3        2.94        2.06      3.89 o 
  -5  20   3       36.16       35.62      3.06 o 
  -4  20   3       22.96       19.81      2.79 o 
  -3  20   3        0.85        3.25      2.44 o 
  -2  20   3       34.12       32.79      2.12 o 
  -1  20   3       10.88        8.51      1.91 o 
   0  20   3        1.16       -0.11      1.79 o 
   1  20   3        2.18       -1.80      1.86 o 
   2  20   3      117.34      113.05      3.03 o 
   3  20   3        1.29       -1.56      2.44 o 
   4  20   3       54.43       57.14      3.28 o 
   5  20   3        8.68       10.01      3.34 o 
   6  20   3       38.26       38.85      4.42 o 
   7  20   3        1.84       -5.41      5.41 o 
  -7  21   3        0.97        5.11      4.56 o 
  -6  21   3       37.07       43.99      6.46 o 
  -5  21   3       39.98       47.19      3.83 o 
  -4  21   3       30.71       29.36      3.11 o 
  -3  21   3        5.69        6.73      2.57 o 
  -2  21   3      149.03      147.67      4.47 o 
  -1  21   3      207.72      206.73      3.54 o 
   0  21   3       47.71       49.18      2.26 o 
   1  21   3       13.24       16.08      1.99 o 
   2  21   3        0.33        0.38      2.45 o 
   3  21   3        7.24        1.30      2.89 o 
   4  21   3      249.20      241.70      5.45 o 
   5  21   3       47.43       51.93      4.46 o 
   6  21   3        4.16       -4.26      4.26 o 
  -7  22   3        0.37       -5.84      5.84 o 
  -6  22   3        3.46        0.07      4.57 o 
  -5  22   3        2.26        2.79      4.35 o 
  -4  22   3       11.27       17.70      3.83 o 
  -3  22   3       60.97       83.60      3.45 o 
  -2  22   3        0.74        2.22      2.73 o 
  -1  22   3       13.34       19.36      2.20 o 
   0  22   3       14.08       20.78      2.24 o 
   1  22   3        9.20       12.32      2.14 o 
   2  22   3       26.47       30.91      2.71 o 
   3  22   3        0.35       -0.48      3.21 o 
   4  22   3        1.78        2.35      3.40 o 
   5  22   3        0.76        6.00      5.93 o 
   6  22   3        0.02        1.26      5.46 o 
  -6  23   3       13.66       10.70      5.49 o 
  -5  23   3       36.28       37.25      5.41 o 
  -4  23   3       22.13       15.52      3.60 o 
  -3  23   3       65.09       84.48      3.60 o 
  -2  23   3        1.00        3.59      2.89 o 
  -1  23   3       58.69       51.99      2.47 o 
   0  23   3      116.19      117.64      2.87 o 
   1  23   3        1.64        0.18      2.15 o 
   2  23   3       16.60       22.41      3.15 o 
   3  23   3        8.41        5.24      3.34 o 
   4  23   3       49.38       48.06      3.85 o 
   5  23   3        2.57        8.53      4.95 o 
  -5  24   3       20.44       20.30      5.57 o 
  -4  24   3        4.15        8.85      4.11 o 
  -3  24   3        0.63        0.51      3.38 o 
  -2  24   3       63.34       70.49      3.57 o 
  -1  24   3        0.12       -0.03      2.31 o 
   0  24   3       13.37       16.43      2.53 o 
   1  24   3        2.97        2.26      2.32 o 
   2  24   3        5.28        7.55      3.25 o 
   3  24   3        0.31       -3.89      3.89 o 
   4  24   3       31.23       31.98      5.80 o 
  -4  25   3        5.50       -1.10      5.51 o 
  -3  25   3        5.16        9.36      3.62 o 
  -2  25   3        0.37       -0.05      3.40 o 
  -1  25   3       21.31       15.60      2.46 o 
   0  25   3       70.16       68.74      2.84 o 
   1  25   3        0.15       -0.46      2.69 o 
   2  25   3       49.27       47.32      3.82 o 
   3  25   3       22.30       19.70      4.47 o 
   4  25   3        0.23       -6.40      6.40 o 
  -3  26   3        6.34        9.44      4.50 o 
  -2  26   3      144.89      169.49      4.89 o 
  -1  26   3        3.57       11.59      3.36 o 
   0  26   3       77.52       79.39      3.67 o 
   1  26   3       21.61       30.23      3.50 o 
   2  26   3        1.34        2.21      4.06 o 
  -1  27   3       10.71       10.36      4.14 o 
   0  27   3        6.23        1.21      5.44 o 
 -12   0   4        5.44        9.46      9.46 o 
 -11   0   4       48.08       55.22      9.46 o 
 -10   0   4        3.25        0.84      3.46 o 
  -9   0   4      594.98      583.17     10.88 o 
  -8   0   4      555.56      552.78      8.61 o 
  -7   0   4       22.80       26.03      1.75 o 
  -6   0   4      667.48      668.26      8.72 o 
  -5   0   4      762.22      639.40      6.85 o 
  -4   0   4     3237.73     3235.36     32.97 o 
  -3   0   4     6827.47     7527.15     70.88 o 
  -2   0   4      246.83      258.49      2.97 o 
  -1   0   4     8566.52     9098.43     92.51 o 
   0   0   4    12748.53    13177.42    139.03 o 
   1   0   4     5085.66     5090.78     48.01 o 
   2   0   4     1105.23     1015.16     10.60 o 
   3   0   4       52.93       43.23      1.26 o 
   4   0   4       20.11       30.13      1.26 o 
   5   0   4        9.62        8.08      1.50 o 
   6   0   4       28.74       28.39      1.68 o 
   7   0   4      188.29      182.72      6.34 o 
   8   0   4       14.02       14.99      3.71 o 
   9   0   4        8.81        3.43      4.82 o 
  10   0   4       27.78       29.01      5.53 o 
 -12   1   4        1.48        6.28      6.67 o 
 -11   1   4        5.74       -0.53      6.01 o 
 -10   1   4        4.69        3.71      2.54 o 
  -9   1   4        0.01        1.29      2.06 o 
  -8   1   4       66.65       65.01      1.66 o 
  -7   1   4      208.91      217.83      2.92 o 
  -6   1   4       21.99       24.41      0.96 o 
  -5   1   4       59.50       46.97      0.92 o 
  -4   1   4        8.08       12.89      0.66 o 
  -3   1   4      341.69      380.38      2.86 o 
  -2   1   4      133.44      129.85      1.33 o 
  -1   1   4       20.54       19.68      0.65 o 
   0   1   4      178.28      194.79      1.78 o 
   1   1   4      140.36      155.35      1.51 o 
   2   1   4      112.49      140.68      1.54 o 
   3   1   4      122.43      132.66      1.58 o 
   4   1   4      241.04      238.39      2.35 o 
   5   1   4      207.85      201.84      2.39 o 
   6   1   4      270.55      274.40      3.08 o 
   7   1   4       16.01       16.29      1.64 o 
   8   1   4        4.79        5.16      2.55 o 
   9   1   4        0.03       -2.35      3.32 o 
  10   1   4        8.19        1.02      4.58 o 
 -12   2   4        7.10        9.40      7.00 o 
 -11   2   4       61.74       65.43      8.51 o 
 -10   2   4       12.44       15.32      3.06 o 
  -9   2   4       16.71       21.89      2.59 o 
  -8   2   4      616.62      634.16      6.59 o 
  -7   2   4        1.30        3.86      1.11 o 
  -6   2   4      500.51      472.45      4.30 o 
  -5   2   4     1808.00     1700.93     14.49 o 
  -4   2   4     6921.12     7123.46     50.03 o 
  -3   2   4     6790.13     7542.35     52.97 o 
  -2   2   4      644.11      738.63      5.30 o 
  -1   2   4     2196.68     2351.98     16.33 o 
   0   2   4     4124.03     4099.60     28.84 o 
   1   2   4     2955.27     2831.06     19.60 o 
   2   2   4      515.58      482.71      3.77 o 
   3   2   4        0.20       -0.42      0.75 o 
   4   2   4      823.15      820.62      6.44 o 
   5   2   4      871.28      876.66      7.22 o 
   6   2   4      539.37      552.23      5.58 o 
   7   2   4       24.68       32.71      1.91 o 
   8   2   4       54.51       58.56      2.91 o 
   9   2   4       15.57        9.58      3.42 o 
  10   2   4       10.75       10.51      4.75 o 
 -11   3   4        1.06        3.36      4.26 o 
 -10   3   4      133.80      127.96      4.26 o 
  -9   3   4        4.57        4.21      2.00 o 
  -8   3   4       12.16       15.22      1.36 o 
  -7   3   4      401.73      410.06      4.00 o 
  -6   3   4      261.98      258.51      2.72 o 
  -5   3   4      150.26      162.56      1.96 o 
  -4   3   4      956.68      895.70      6.76 o 
  -3   3   4     1170.42     1148.82      8.26 o 
  -2   3   4     2294.97     2335.39     16.23 o 
  -1   3   4      323.88      283.21      2.28 o 
   0   3   4       45.28       39.67      0.84 o 
   1   3   4      181.42      182.80      1.78 o 
   2   3   4      326.24      314.88      2.60 o 
   3   3   4      426.79      377.07      3.25 o 
   4   3   4       60.50       60.57      1.12 o 
   5   3   4       22.80       18.72      1.10 o 
   6   3   4       81.56       96.30      2.19 o 
   7   3   4      101.77       98.24      2.25 o 
   8   3   4      349.03      321.76      6.42 o 
   9   3   4       40.51       30.79      3.50 o 
  10   3   4        2.35        1.34      4.96 o 
 -11   4   4       11.88       14.21      5.46 o 
 -10   4   4      221.58      212.76      5.64 o 
  -9   4   4        6.99        8.75      2.37 o 
  -8   4   4      210.42      215.91      3.25 o 
  -7   4   4      318.18      309.73      3.34 o 
  -6   4   4      138.97      120.24      1.72 o 
  -5   4   4      636.83      597.69      5.14 o 
  -4   4   4     4876.67     5096.93     39.68 o 
  -3   4   4     8369.58     9099.45     62.79 o 
  -2   4   4      492.85      643.34      4.67 o 
  -1   4   4      400.04      375.16      3.00 o 
   0   4   4     3301.65     3367.00     23.33 o 
   1   4   4     6956.73     7322.19     51.37 o 
   2   4   4      292.38      281.74      2.41 o 
   3   4   4      135.14      128.83      1.67 o 
   4   4   4      184.59      182.32      2.09 o 
   5   4   4      849.85      862.12      7.90 o 
   6   4   4       68.36       79.46      1.94 o 
   7   4   4       92.62       92.99      2.37 o 
   8   4   4       49.34       48.71      2.70 o 
   9   4   4      119.20      108.30      4.18 o 
  10   4   4        0.93       -4.83      7.26 o 
 -11   5   4        0.41       -2.38      4.35 o 
 -10   5   4       19.83       14.30      3.73 o 
  -9   5   4        1.00        0.61      2.81 o 
  -8   5   4      239.59      249.06      3.53 o 
  -7   5   4      929.80      914.00      8.55 o 
  -6   5   4      784.51      781.39      6.62 o 
  -5   5   4      890.35      928.03      7.72 o 
  -4   5   4      196.12      209.44      2.14 o 
  -3   5   4      382.63      330.66      2.61 o 
  -2   5   4     2550.70     2543.60     17.66 o 
  -1   5   4     6666.14     7043.08     47.68 o 
   0   5   4      209.13      272.22      2.31 o 
   1   5   4       14.47       19.50      0.70 o 
   2   5   4      794.14      787.83      6.24 o 
   3   5   4      957.59      973.93      7.71 o 
   4   5   4      405.86      368.06      3.29 o 
   5   5   4      108.67      115.03      1.91 o 
   6   5   4       26.25       27.41      1.47 o 
   7   5   4      193.64      190.13      3.83 o 
   8   5   4       82.38       81.13      3.75 o 
   9   5   4       10.99        5.61      3.55 o 
  10   5   4        3.02        1.59      5.00 o 
 -11   6   4        1.06       -2.15      4.27 o 
 -10   6   4       34.09       41.88      5.66 o 
  -9   6   4        6.51        8.15      2.95 o 
  -8   6   4       94.96      102.84      2.54 o 
  -7   6   4      348.21      347.41      3.79 o 
  -6   6   4      395.54      384.39      3.68 o 
  -5   6   4     1417.95     1445.39     12.10 o 
  -4   6   4     1099.56     1170.91      9.20 o 
  -3   6   4      131.44      152.08      1.53 o 
  -2   6   4       66.67       86.35      1.11 o 
  -1   6   4     1302.22     1432.53      9.92 o 
   0   6   4     2209.88     2316.93     16.43 o 
   1   6   4      634.75      611.90      4.53 o 
   2   6   4      562.93      531.41      4.33 o 
   3   6   4       73.56       77.21      1.24 o 
   4   6   4      171.76      177.74      2.25 o 
   5   6   4      375.15      393.46      4.36 o 
   6   6   4       10.28       10.79      1.52 o 
   7   6   4      234.84      228.70      3.99 o 
   8   6   4        7.37        7.39      2.82 o 
   9   6   4       44.28       36.71      4.73 o 
  10   6   4        1.12       -2.39      4.87 o 
 -11   7   4        1.99        1.56      4.50 o 
 -10   7   4       12.06        9.61      4.63 o 
  -9   7   4      216.25      200.87      4.94 o 
  -8   7   4      146.84      150.14      3.05 o 
  -7   7   4     1083.45     1071.25     10.99 o 
  -6   7   4      658.57      677.01      6.48 o 
  -5   7   4       31.56       35.45      1.06 o 
  -4   7   4      341.77      347.12      3.22 o 
  -3   7   4     1842.18     1742.32     13.76 o 
  -2   7   4     5487.15     5532.54     41.27 o 
  -1   7   4     3795.87     3834.58     27.06 o 
   0   7   4      832.27      786.79      5.82 o 
   1   7   4      300.00      342.08      3.01 o 
   2   7   4     1226.01     1250.48      9.80 o 
   3   7   4      853.05      837.61      6.72 o 
   4   7   4      732.75      711.46      6.42 o 
   5   7   4      342.00      369.84      4.68 o 
   6   7   4       12.95       13.79      1.51 o 
   7   7   4      193.60      172.93      3.72 o 
   8   7   4       11.21       14.19      2.92 o 
   9   7   4       17.85       12.31      4.63 o 
  10   7   4        4.71        4.20      5.10 o 
 -11   8   4       12.07        2.95      4.52 o 
 -10   8   4       10.14        6.04      4.02 o 
  -9   8   4        0.36       -0.16      2.93 o 
  -8   8   4       63.47       66.07      2.52 o 
  -7   8   4       97.44      100.73      2.24 o 
  -6   8   4      145.00      151.39      2.39 o 
  -5   8   4      489.54      515.46      4.95 o 
  -4   8   4      156.07      163.41      2.11 o 
  -3   8   4       53.81       56.83      1.01 o 
  -2   8   4      343.75      426.50      3.65 o 
  -1   8   4      851.16      931.13      6.95 o 
   0   8   4      359.13      355.57      3.66 o 
   1   8   4      204.95      253.31      2.55 o 
   2   8   4       24.96       23.45      0.98 o 
   3   8   4      268.13      290.23      2.85 o 
   4   8   4        1.04        0.45      1.16 o 
   5   8   4       44.03       45.74      1.54 o 
   6   8   4       30.79       33.88      1.52 o 
   7   8   4        7.53        9.44      2.36 o 
   8   8   4        5.67        9.38      2.70 o 
   9   8   4        0.18       -3.50      3.50 o 
  10   8   4        9.60        3.45      5.08 o 
 -11   9   4        4.37       -2.86      4.57 o 
 -10   9   4       17.02       14.67      4.24 o 
  -9   9   4       20.10       28.14      4.48 o 
  -8   9   4      248.22      258.75      6.03 o 
  -7   9   4      442.41      439.12      6.27 o 
  -6   9   4     1612.86     1609.96     15.58 o 
  -5   9   4      555.67      546.86      5.23 o 
  -4   9   4      195.53      191.30      2.39 o 
  -3   9   4     1037.05      924.18      7.51 o 
  -2   9   4     3261.97     3220.84     25.83 o 
  -1   9   4     2426.92     2352.39     17.03 o 
   0   9   4       42.15       51.84      1.31 o 
   1   9   4      180.97      170.08      2.10 o 
   2   9   4      364.24      311.38      3.10 o 
   3   9   4     1077.60     1050.68      9.08 o 
   4   9   4      474.71      513.27      5.25 o 
   5   9   4       78.12       92.35      1.98 o 
   6   9   4        0.79        0.14      1.67 o 
   7   9   4       16.86        9.36      2.61 o 
   8   9   4        6.66        1.40      2.83 o 
   9   9   4       14.59       20.74      3.90 o 
  10   9   4        9.45       10.54      5.24 o 
 -11  10   4        0.23        0.48      4.45 o 
 -10  10   4       29.73       37.69      4.79 o 
  -9  10   4       12.76        7.01      3.16 o 
  -8  10   4       41.35       37.47      3.12 o 
  -7  10   4       47.37       54.38      2.15 o 
  -6  10   4      104.63      103.91      2.34 o 
  -5  10   4       18.64       24.17      1.32 o 
  -4  10   4        0.48       -0.61      0.61 o 
  -3  10   4        0.04        2.17      0.92 o 
  -2  10   4       34.90       30.33      1.01 o 
  -1  10   4      107.44      126.89      1.70 o 
   0  10   4       72.41       96.06      1.55 o 
   1  10   4      336.36      321.73      3.11 o 
   2  10   4      161.08      167.25      2.30 o 
   3  10   4      153.36      159.90      2.07 o 
   4  10   4        0.11       -0.11      1.40 o 
   5  10   4      232.54      201.59      3.34 o 
   6  10   4       10.63        5.35      1.94 o 
   7  10   4        2.30        2.73      2.51 o 
   8  10   4        1.08        3.16      3.59 o 
   9  10   4        3.59        3.86      3.91 o 
 -11  11   4       42.75       37.36      7.29 o 
 -10  11   4        0.71       -0.12      3.71 o 
  -9  11   4       40.13       36.93      3.46 o 
  -8  11   4        9.76        8.78      3.08 o 
  -7  11   4       56.12       62.48      2.32 o 
  -6  11   4     1012.82      983.96     10.54 o 
  -5  11   4      846.63      824.75      8.60 o 
  -4  11   4      296.61      291.50      3.43 o 
  -3  11   4     2690.05     2594.45     22.53 o 
  -2  11   4     3109.68     3045.66     23.86 o 
  -1  11   4      777.61      826.37      6.99 o 
   0  11   4      520.85      489.13      4.14 o 
   1  11   4       67.48       67.26      1.32 o 
   2  11   4      173.16      164.90      2.31 o 
   3  11   4     1340.13     1319.00     12.41 o 
   4  11   4      302.03      300.05      3.73 o 
   5  11   4       10.28       18.66      1.70 o 
   6  11   4      116.89       97.60      2.42 o 
   7  11   4       19.66       20.68      2.60 o 
   8  11   4        5.69        5.18      3.61 o 
   9  11   4       42.97       45.17      4.21 o 
 -10  12   4       25.53       19.39      3.71 o 
  -9  12   4       27.72       28.37      4.88 o 
  -8  12   4      162.84      155.63      4.78 o 
  -7  12   4        0.06       -1.92      2.93 o 
  -6  12   4       28.25       28.01      1.77 o 
  -5  12   4      311.63      281.99      3.81 o 
  -4  12   4      365.27      343.92      4.19 o 
  -3  12   4        3.10        4.55      1.29 o 
  -2  12   4      325.30      319.19      3.18 o 
  -1  12   4      272.06      262.95      2.84 o 
   0  12   4       18.75       16.51      1.09 o 
   1  12   4       12.49       12.04      1.12 o 
   2  12   4      302.63      291.89      3.34 o 
   3  12   4        0.21        0.09      1.29 o 
   4  12   4       82.10       83.33      1.94 o 
   5  12   4       10.80        9.82      1.79 o 
   6  12   4       41.91       48.76      2.73 o 
   7  12   4        1.01        2.26      2.82 o 
   8  12   4        2.44       -2.75      5.85 o 
   9  12   4       45.76       47.75      4.44 o 
 -10  13   4        0.26       -2.99      3.59 o 
  -9  13   4       12.30       16.27      3.44 o 
  -8  13   4        1.55       -3.35      3.35 o 
  -7  13   4      110.47      125.65      3.92 o 
  -6  13   4      625.01      602.85      6.92 o 
  -5  13   4      316.47      292.79      4.00 o 
  -4  13   4        0.40       -0.86      1.39 o 
  -3  13   4      674.84      636.95      6.47 o 
  -2  13   4     1889.75     1823.48     15.22 o 
  -1  13   4      707.66      691.73      6.04 o 
   0  13   4      471.58      501.84      5.00 o 
   1  13   4      224.58      197.53      2.56 o 
   2  13   4     1035.86      962.09      9.05 o 
   3  13   4      680.81      673.38      6.86 o 
   4  13   4      305.05      320.88      4.40 o 
   5  13   4        0.56        2.74      1.99 o 
   6  13   4        6.14        5.05      2.51 o 
   7  13   4       16.22        7.52      3.62 o 
   8  13   4        6.84        7.79      4.15 o 
   9  13   4       17.53       18.47      4.45 o 
 -10  14   4        2.96       -1.47      3.70 o 
  -9  14   4       67.15       71.27      4.17 o 
  -8  14   4        0.73       -3.29      3.45 o 
  -7  14   4       14.42       10.15      3.05 o 
  -6  14   4        1.70       -1.92      1.92 o 
  -5  14   4      252.64      239.75      3.49 o 
  -4  14   4      376.92      369.36      4.54 o 
  -3  14   4       54.26       39.49      1.61 o 
  -2  14   4     1055.30     1017.39      8.78 o 
  -1  14   4      436.71      447.04      4.46 o 
   0  14   4     1261.28     1211.78     10.92 o 
   1  14   4      118.22      112.62      2.49 o 
   2  14   4      667.99      696.29      6.83 o 
   3  14   4        9.20       13.67      1.51 o 
   4  14   4       36.84       34.88      2.10 o 
   5  14   4       30.69       30.45      2.44 o 
   6  14   4       36.16       36.53      2.81 o 
   7  14   4        1.04       -3.95      3.95 o 
   8  14   4       11.29        4.52      4.17 o 
   9  14   4       16.67       13.56      5.93 o 
 -10  15   4        4.13        4.74      7.48 o 
  -9  15   4        1.89       -3.65      3.65 o 
  -8  15   4        5.11        5.91      3.83 o 
  -7  15   4       21.49       22.88      3.37 o 
  -6  15   4      193.26      206.04      5.24 o 
  -5  15   4      192.06      171.31      3.09 o 
  -4  15   4      108.08      112.57      2.26 o 
  -3  15   4      121.16      111.39      2.92 o 
  -2  15   4      518.31      454.38      4.40 o 
  -1  15   4     2238.84     2180.69     19.12 o 
   0  15   4      509.39      470.72      4.74 o 
   1  15   4       18.52       23.58      1.43 o 
   2  15   4       73.80       66.81      1.83 o 
   3  15   4      234.51      220.90      3.58 o 
   4  15   4       12.21        8.68      2.14 o 
   5  15   4       26.02       22.61      2.47 o 
   6  15   4       14.74       12.76      2.74 o 
   7  15   4       19.05       12.18      4.07 o 
   8  15   4        9.62        7.93      4.28 o 
  -9  16   4        7.87        8.66      3.89 o 
  -8  16   4       42.04       38.65      4.35 o 
  -7  16   4       13.60       21.56      3.41 o 
  -6  16   4       50.77       56.50      2.65 o 
  -5  16   4      324.41      313.91      4.71 o 
  -4  16   4      137.62      135.37      3.00 o 
  -3  16   4      497.91      501.78      5.89 o 
  -2  16   4        8.21        4.88      1.22 o 
  -1  16   4        8.01        9.37      1.44 o 
   0  16   4      570.11      541.21      5.45 o 
   1  16   4     1021.27     1035.74      9.26 o 
   2  16   4        6.06        7.44      1.48 o 
   3  16   4       13.63       19.97      1.97 o 
   4  16   4        4.91        7.92      2.46 o 
   5  16   4      121.98      125.96      3.64 o 
   6  16   4       45.32       49.54      3.48 o 
   7  16   4        0.35       -4.20      4.20 o 
   8  16   4        3.07       13.60      4.96 o 
  -9  17   4        3.29       -0.27      4.54 o 
  -8  17   4        6.65        4.33      4.10 o 
  -7  17   4       10.60        4.18      3.63 o 
  -6  17   4       87.66       86.68      3.44 o 
  -5  17   4        0.97        1.01      2.40 o 
  -4  17   4        1.60        1.55      2.06 o 
  -3  17   4       10.00        7.86      1.97 o 
  -2  17   4      510.83      446.06      4.57 o 
  -1  17   4       85.11       78.24      1.89 o 
   0  17   4      314.08      287.49      3.59 o 
   1  17   4        3.26       -0.47      1.50 o 
   2  17   4        2.42        1.12      1.56 o 
   3  17   4       79.08       64.81      2.55 o 
   4  17   4        1.13        1.90      2.53 o 
   5  17   4        0.02       -2.53      2.92 o 
   6  17   4        7.19        2.41      3.87 o 
   7  17   4       10.74        9.23      5.77 o 
   8  17   4        1.78       -4.98      4.98 o 
  -9  18   4       30.72       37.33      5.81 o 
  -8  18   4       10.08        9.49      5.29 o 
  -7  18   4        4.01        4.26      4.45 o 
  -6  18   4       10.28       17.47      3.72 o 
  -5  18   4      450.07      465.91      7.85 o 
  -4  18   4      364.14      352.46      5.53 o 
  -3  18   4       69.74       79.01      2.64 o 
  -2  18   4       48.66       46.14      1.72 o 
  -1  18   4        6.72        7.62      1.70 o 
   0  18   4      145.25      139.09      3.26 o 
   1  18   4      181.16      180.82      2.85 o 
   2  18   4       57.71       67.19      2.07 o 
   3  18   4        0.84       -1.03      2.38 o 
   4  18   4        5.04        2.15      2.96 o 
   5  18   4       44.04       49.83      3.37 o 
   6  18   4      115.40      128.38      5.04 o 
   7  18   4        2.54        5.76      5.59 o 
  -8  19   4        0.00       -4.79      4.79 o 
  -7  19   4        3.61        2.24      3.93 o 
  -6  19   4        0.43       -3.79      3.79 o 
  -5  19   4        2.06       -0.53      2.85 o 
  -4  19   4        2.09        1.72      2.71 o 
  -3  19   4       31.19       34.09      2.46 o 
  -2  19   4      148.82      118.93      2.47 o 
  -1  19   4       46.55       36.90      2.09 o 
   0  19   4        3.58        3.47      1.85 o 
   1  19   4       18.78       12.82      1.94 o 
   2  19   4       16.56        9.24      1.80 o 
   3  19   4       30.50       23.80      2.71 o 
   4  19   4       88.88       91.39      3.74 o 
   5  19   4        0.98        2.75      3.23 o 
   6  19   4       34.32       38.39      4.40 o 
   7  19   4        1.04       -1.44      5.11 o 
  -8  20   4       14.80       17.83      5.28 o 
  -7  20   4        0.54       -3.99      3.99 o 
  -6  20   4        7.70        2.48      4.04 o 
  -5  20   4      102.64      113.28      3.89 o 
  -4  20   4      114.40      117.12      4.17 o 
  -3  20   4       54.97       62.97      2.84 o 
  -2  20   4        7.51        7.02      1.78 o 
  -1  20   4       25.52       18.77      2.08 o 
   0  20   4      260.33      245.41      4.48 o 
   1  20   4      328.99      334.34      4.93 o 
   2  20   4       63.83       70.93      2.59 o 
   3  20   4        3.07       -0.63      2.67 o 
   4  20   4        2.62        0.68      3.30 o 
   5  20   4        9.12       13.48      3.69 o 
   6  20   4       67.49       74.69      4.91 o 
  -7  21   4        0.05       -0.63      5.10 o 
  -6  21   4        2.05        4.90      4.81 o 
  -5  21   4        1.94       -3.36      3.36 o 
  -4  21   4        0.49       -0.26      3.13 o 
  -3  21   4        8.55        5.58      2.84 o 
  -2  21   4        0.08        0.80      2.53 o 
  -1  21   4       47.81       61.83      2.39 o 
   0  21   4        0.14       -0.14      2.18 o 
   1  21   4        7.49        8.40      2.14 o 
   2  21   4        1.14        1.09      2.61 o 
   3  21   4        1.87       -2.07      3.05 o 
   4  21   4        8.27        6.03      3.44 o 
   5  21   4        2.77        0.10      4.63 o 
   6  21   4        1.57       -2.13      5.43 o 
  -6  22   4       24.80       25.85      4.87 o 
  -5  22   4       26.89       28.60      4.41 o 
  -4  22   4       70.49       68.68      3.78 o 
  -3  22   4       40.97       35.35      3.29 o 
  -2  22   4        4.30        6.67      2.81 o 
  -1  22   4       39.33       37.47      2.34 o 
   0  22   4       72.81       75.77      2.73 o 
   1  22   4      176.49      185.07      4.03 o 
   2  22   4       20.79       27.74      3.03 o 
   3  22   4       17.47       12.93      3.29 o 
   4  22   4        1.92        1.54      3.61 o 
   5  22   4       13.88        3.92      4.51 o 
  -6  23   4        0.20        0.41      5.55 o 
  -5  23   4        0.05       -4.99      4.99 o 
  -4  23   4        3.46        2.05      3.47 o 
  -3  23   4        3.98        6.66      3.44 o 
  -2  23   4        1.66        2.89      3.15 o 
  -1  23   4       68.30       80.42      2.64 o 
   0  23   4       18.76       25.80      2.53 o 
   1  23   4        0.35        0.87      2.25 o 
   2  23   4       34.30       46.43      3.77 o 
   3  23   4       28.61       36.17      4.11 o 
   4  23   4       17.00       25.14      4.14 o 
   5  23   4        3.84       -5.82      6.15 o 
  -5  24   4        0.52       -5.71      6.78 o 
  -4  24   4      108.89      107.96      5.19 o 
  -3  24   4       34.54       30.25      3.77 o 
  -2  24   4       12.22       12.50      3.30 o 
  -1  24   4       41.38       40.78      2.62 o 
   0  24   4       23.98       19.85      2.61 o 
   1  24   4        2.52        2.80      2.39 o 
   2  24   4        9.93        5.35      3.66 o 
   3  24   4        0.91        7.56      4.09 o 
   4  24   4        0.21       -3.43      6.26 o 
  -4  25   4       69.58       74.12      6.06 o 
  -3  25   4       48.32       60.57      4.69 o 
  -2  25   4       47.43       57.67      4.20 o 
  -1  25   4        1.45       -1.05      3.31 o 
   0  25   4      138.82      159.24      3.59 o 
   1  25   4        1.09        5.75      3.56 o 
   2  25   4       35.49       30.02      4.22 o 
   3  25   4        0.53        0.69      4.45 o 
  -2  26   4       30.91       37.53      4.32 o 
  -1  26   4       11.88       10.77      3.71 o 
   0  26   4        0.29       -3.08      5.05 o 
   1  26   4        4.70        7.85      3.83 o 
 -11   1   5       11.11       25.45      8.70 o 
 -10   1   5        2.40        2.21      3.22 o 
  -9   1   5      429.06      442.52      6.85 o 
  -8   1   5      146.53      151.17      2.62 o 
  -7   1   5      690.42      705.53      6.66 o 
  -6   1   5      877.18      910.03      7.63 o 
  -5   1   5      151.12      151.83      1.86 o 
  -4   1   5     1909.53     1855.71     14.33 o 
  -3   1   5     2393.92     2201.58     16.23 o 
  -2   1   5     5578.57     5795.95     40.73 o 
  -1   1   5     3593.82     3901.56     28.70 o 
   0   1   5      976.92     1063.80      8.19 o 
   1   1   5     2974.46     3168.92     22.81 o 
   2   1   5     3475.43     3469.86     25.71 o 
   3   1   5     1158.39     1120.27      8.67 o 
   4   1   5       71.63       58.45      1.20 o 
   5   1   5       88.20       88.65      1.57 o 
   6   1   5      124.31      129.48      2.56 o 
   7   1   5       68.92       68.47      2.52 o 
   8   1   5       25.57       25.24      2.92 o 
   9   1   5        0.08       -2.30      3.67 o 
  10   1   5        0.01        7.96      7.81 o 
 -11   2   5       52.53       54.99     11.54 o 
 -10   2   5       45.21       35.88      3.45 o 
  -9   2   5        0.94        1.15      2.26 o 
  -8   2   5      179.24      182.37      3.09 o 
  -7   2   5      205.07      202.83      2.73 o 
  -6   2   5        2.37        2.78      1.05 o 
  -5   2   5      598.12      593.70      5.01 o 
  -4   2   5      355.92      376.54      3.24 o 
  -3   2   5      125.34      120.53      1.46 o 
  -2   2   5       65.46       53.36      0.94 o 
  -1   2   5        7.03        3.02      0.69 o 
   0   2   5     1178.10     1216.98      8.80 o 
   1   2   5      111.52      130.54      1.84 o 
   2   2   5       56.61       57.43      1.08 o 
   3   2   5       21.07       17.23      0.93 o 
   4   2   5      534.50      552.56      4.68 o 
   5   2   5      263.63      260.10      3.39 o 
   6   2   5        0.37        0.64      1.46 o 
   7   2   5       10.29        8.29      2.18 o 
   8   2   5        4.80        6.30      3.11 o 
   9   2   5        4.56        5.02      3.72 o 
  10   2   5        2.85       -0.92      5.15 o 
 -11   3   5        1.49       -0.09      4.37 o 
 -10   3   5       18.18       14.90      3.30 o 
  -9   3   5      125.60      134.69      4.25 o 
  -8   3   5      828.23      827.72      8.77 o 
  -7   3   5      103.91      114.91      1.79 o 
  -6   3   5      462.93      482.03      4.61 o 
  -5   3   5      579.04      597.01      5.19 o 
  -4   3   5     2588.67     2508.08     18.84 o 
  -3   3   5     2442.97     2399.01     17.35 o 
  -2   3   5     5474.54     5576.15     41.59 o 
  -1   3   5     3165.38     3504.63     25.20 o 
   0   3   5     2575.24     2917.69     24.09 o 
   1   3   5     3194.68     3381.86     26.42 o 
   2   3   5     1216.16     1187.38      9.54 o 
   3   3   5      659.78      642.92      5.34 o 
   4   3   5       50.97       48.26      1.39 o 
   5   3   5        6.12        5.62      1.18 o 
   6   3   5       49.28       50.92      2.59 o 
   7   3   5       36.53       37.24      2.64 o 
   8   3   5        2.25        2.83      2.77 o 
   9   3   5        8.26       14.70      4.09 o 
  10   3   5        1.58        7.42      5.25 o 
 -11   4   5       18.70       13.20      4.53 o 
 -10   4   5        3.07        0.60      3.40 o 
  -9   4   5        4.62        4.85      2.19 o 
  -8   4   5      302.85      301.39      3.96 o 
  -7   4   5       99.30       96.99      1.70 o 
  -6   4   5     1148.82     1147.03     10.58 o 
  -5   4   5      666.20      668.54      5.91 o 
  -4   4   5      181.02      168.95      1.83 o 
  -3   4   5        6.59        6.09      0.78 o 
  -2   4   5      854.67      823.76      6.59 o 
  -1   4   5     2812.80     2838.68     20.88 o 
   0   4   5     2182.87     2192.01     16.22 o 
   1   4   5     1540.90     1597.17     12.96 o 
   2   4   5      181.96      198.30      2.28 o 
   3   4   5       30.12       31.40      1.04 o 
   4   4   5       50.02       53.26      1.32 o 
   5   4   5        2.01        1.68      1.13 o 
   6   4   5        8.07        6.84      1.87 o 
   7   4   5       22.00       23.17      2.72 o 
   8   4   5        0.22        1.07      2.84 o 
   9   4   5       24.85       29.45      4.22 o 
  10   4   5       57.26       48.54      5.85 o 
 -11   5   5       11.13        7.90      6.40 o 
 -10   5   5        0.05        2.55      3.44 o 
  -9   5   5       80.25       94.40      3.03 o 
  -8   5   5      291.46      280.80      3.80 o 
  -7   5   5      212.50      218.89      2.99 o 
  -6   5   5      237.27      244.26      2.87 o 
  -5   5   5       90.96       90.10      1.49 o 
  -4   5   5     1369.36     1290.02      9.88 o 
  -3   5   5     2591.46     2550.43     20.51 o 
  -2   5   5     2310.94     2398.28     18.05 o 
  -1   5   5       50.79       50.81      1.22 o 
   0   5   5      738.88      805.69      6.48 o 
   1   5   5      526.99      509.27      4.42 o 
   2   5   5      726.61      700.87      5.75 o 
   3   5   5      242.86      222.38      2.40 o 
   4   5   5       26.82       26.20      1.14 o 
   5   5   5        2.62        1.39      1.18 o 
   6   5   5      100.22       95.33      2.58 o 
   7   5   5      127.33      123.93      3.56 o 
   8   5   5      110.16      115.26      4.03 o 
   9   5   5       28.38       25.92      4.99 o 
  10   5   5       26.02       26.39      5.57 o 
 -11   6   5       21.92       29.51      6.88 o 
 -10   6   5       32.45       44.69      5.96 o 
  -9   6   5       56.26       56.47      3.57 o 
  -8   6   5        5.69        1.15      1.94 o 
  -7   6   5       18.30       17.86      1.38 o 
  -6   6   5     1542.32     1470.79     13.40 o 
  -5   6   5     3506.86     3387.22     30.16 o 
  -4   6   5      744.49      758.19      6.61 o 
  -3   6   5       12.03       12.24      0.87 o 
  -2   6   5      847.84      853.31      6.83 o 
  -1   6   5     1874.86     1812.46     13.75 o 
   0   6   5      556.92      468.63      3.87 o 
   1   6   5     1252.70     1265.62     10.18 o 
   2   6   5       99.63      115.32      1.63 o 
   3   6   5      438.63      453.95      4.20 o 
   4   6   5      136.02      133.60      1.88 o 
   5   6   5      107.93      129.19      2.08 o 
   6   6   5       30.09       35.47      2.08 o 
   7   6   5       15.27       17.11      2.68 o 
   8   6   5       28.46       27.81      3.33 o 
   9   6   5       47.30       44.00      6.02 o 
  10   6   5        1.00        2.64      5.37 o 
 -11   7   5        4.94        8.46      4.78 o 
 -10   7   5        3.03        9.69      3.89 o 
  -9   7   5       51.06       61.85      4.49 o 
  -8   7   5       63.70       64.48      2.39 o 
  -7   7   5       47.67       41.57      1.48 o 
  -6   7   5      222.99      211.03      2.82 o 
  -5   7   5      645.93      650.39      6.52 o 
  -4   7   5      917.25      909.45      8.26 o 
  -3   7   5     1362.53     1394.24     11.42 o 
  -2   7   5      744.66      790.20      6.66 o 
  -1   7   5       78.38       82.31      1.81 o 
   0   7   5       18.66       14.90      0.87 o 
   1   7   5     1037.97     1074.99      8.72 o 
   2   7   5      850.71      887.43      7.32 o 
   3   7   5        1.95        2.54      1.08 o 
   4   7   5       33.40       31.25      1.28 o 
   5   7   5       10.15       12.07      1.52 o 
   6   7   5      146.40      138.78      2.99 o 
   7   7   5       28.12       29.10      2.90 o 
   8   7   5        0.55       -0.52      2.94 o 
   9   7   5       13.40        7.85      4.94 o 
 -11   8   5       41.73       55.76      6.88 o 
 -10   8   5       92.57       99.03      5.88 o 
  -9   8   5        1.65        3.76      2.95 o 
  -8   8   5       17.96       21.41      3.23 o 
  -7   8   5        3.83       -0.92      1.39 o 
  -6   8   5      512.05      481.10      5.28 o 
  -5   8   5     1640.01     1614.29     14.67 o 
  -4   8   5     2428.81     2495.57     21.73 o 
  -3   8   5       13.56       13.74      0.93 o 
  -2   8   5     1970.55     1971.94     15.60 o 
  -1   8   5     2428.49     2281.94     18.00 o 
   0   8   5     3641.85     3715.80     29.71 o 
   1   8   5      658.97      628.64      5.51 o 
   2   8   5       14.91       15.75      1.08 o 
   3   8   5      258.82      259.66      3.78 o 
   4   8   5      525.62      494.11      4.54 o 
   5   8   5      243.49      235.43      3.54 o 
   6   8   5       46.00       51.92      2.02 o 
   7   8   5       18.54       25.53      2.96 o 
   8   8   5        6.04        5.39      3.02 o 
   9   8   5       19.77       12.07      5.29 o 
 -11   9   5        1.41       -1.14      4.96 o 
 -10   9   5       24.64       23.79      4.65 o 
  -9   9   5        0.24        6.36      3.25 o 
  -8   9   5        8.65        4.51      2.95 o 
  -7   9   5        2.79        1.27      1.44 o 
  -6   9   5      167.95      166.42      2.64 o 
  -5   9   5       43.59       46.95      1.62 o 
  -4   9   5      752.76      764.04      8.37 o 
  -3   9   5      388.88      407.82      3.71 o 
  -2   9   5       89.85       88.78      1.38 o 
  -1   9   5       26.84       32.04      1.07 o 
   0   9   5      622.92      640.67      5.92 o 
   1   9   5      300.25      312.24      3.66 o 
   2   9   5       39.04       33.11      1.22 o 
   3   9   5       69.89       66.71      1.51 o 
   4   9   5       28.44       28.51      1.77 o 
   5   9   5       18.94       15.88      1.84 o 
   6   9   5        9.65        8.38      2.37 o 
   7   9   5        2.99        6.15      3.21 o 
   8   9   5        0.99        0.30      3.29 o 
   9   9   5        1.95        0.45      5.41 o 
 -11  10   5        2.60        3.90      4.88 o 
 -10  10   5       50.06       54.57      4.87 o 
  -9  10   5      100.20      100.78      4.18 o 
  -8  10   5        9.54        4.80      3.28 o 
  -7  10   5      170.90      170.00      3.29 o 
  -6  10   5      511.20      491.44      5.45 o 
  -5  10   5      921.49      914.10      8.92 o 
  -4  10   5     1424.29     1395.13     13.19 o 
  -3  10   5       99.65      103.90      1.51 o 
  -2  10   5      387.27      357.94      3.41 o 
  -1  10   5     1883.99     1797.18     14.00 o 
   0  10   5     2613.82     2652.31     22.54 o 
   1  10   5      566.35      552.59      5.25 o 
   2  10   5       35.76       39.26      1.37 o 
   3  10   5      160.37      163.07      2.30 o 
   4  10   5      175.05      175.93      2.77 o 
   5  10   5      305.33      325.32      4.86 o 
   6  10   5       18.03       21.53      2.47 o 
   7  10   5        0.91       -1.98      3.21 o 
   8  10   5       27.77       29.13      4.17 o 
   9  10   5        0.57       -4.23      4.23 o 
 -10  11   5        0.15       -0.73      4.58 o 
  -9  11   5       51.22       51.18      4.20 o 
  -8  11   5      116.09      111.85      6.27 o 
  -7  11   5       35.59       36.83      2.71 o 
  -6  11   5      290.00      284.68      3.81 o 
  -5  11   5        0.42       -1.37      1.37 o 
  -4  11   5      103.43      116.64      1.99 o 
  -3  11   5       65.62       57.65      1.18 o 
  -2  11   5       29.62       24.93      1.25 o 
  -1  11   5      275.30      274.80      2.98 o 
   0  11   5      525.41      500.05      5.14 o 
   1  11   5       43.91       40.07      1.35 o 
   2  11   5       84.32       75.83      1.69 o 
   3  11   5      264.09      259.43      3.17 o 
   4  11   5      169.95      166.47      3.10 o 
   5  11   5       54.81       51.77      2.55 o 
   6  11   5        9.68        6.33      2.63 o 
   7  11   5        5.20        5.06      3.08 o 
   8  11   5        1.28        2.36      4.17 o 
   9  11   5       10.80        9.90      4.37 o 
 -10  12   5       47.42       48.58      8.78 o 
  -9  12   5       86.87       80.00      4.23 o 
  -8  12   5       11.40       10.50      3.59 o 
  -7  12   5      311.70      304.89      5.90 o 
  -6  12   5       96.45      106.72      2.24 o 
  -5  12   5      382.41      394.22      4.99 o 
  -4  12   5      868.48      837.49      8.28 o 
  -3  12   5       34.68       34.46      1.13 o 
  -2  12   5     1102.44     1063.45      9.39 o 
  -1  12   5     1850.80     1777.23     14.89 o 
   0  12   5     3328.86     3239.78     28.93 o 
   1  12   5       13.20       16.13      1.42 o 
   2  12   5       19.42       15.69      1.54 o 
   3  12   5       60.81       50.07      1.47 o 
   4  12   5      186.65      186.43      3.63 o 
   5  12   5      112.07      116.95      2.96 o 
   6  12   5       17.87       16.03      2.82 o 
   7  12   5        2.94        1.24      3.39 o 
   8  12   5        8.72        6.15      4.31 o 
   9  12   5        1.73        1.46      4.88 o 
 -10  13   5       11.83       17.50      5.27 o 
  -9  13   5       25.82       31.79      4.46 o 
  -8  13   5       34.27       36.14      3.82 o 
  -7  13   5       86.70       79.03      3.70 o 
  -6  13   5      100.80       91.68      2.60 o 
  -5  13   5        2.48        1.66      1.71 o 
  -4  13   5       18.05       20.93      1.57 o 
  -3  13   5      409.49      386.91      4.91 o 
  -2  13   5      511.34      491.33      4.81 o 
  -1  13   5      126.88      108.50      2.06 o 
   0  13   5      240.06      226.27      3.18 o 
   1  13   5      396.57      388.88      4.36 o 
   2  13   5      675.90      668.48      6.67 o 
   3  13   5       17.14       12.92      1.24 o 
   4  13   5       70.33       83.23      2.46 o 
   5  13   5        0.40        2.28      2.43 o 
   6  13   5        9.86        3.47      2.85 o 
   7  13   5        4.25        8.76      4.08 o 
   8  13   5        8.53       16.71      5.55 o 
 -10  14   5       66.15       61.85      5.26 o 
  -9  14   5       18.83       19.23      4.05 o 
  -8  14   5        0.64        2.87      3.88 o 
  -7  14   5       39.68       40.45      3.57 o 
  -6  14   5      180.20      176.65      3.97 o 
  -5  14   5      378.68      387.17      5.14 o 
  -4  14   5      465.66      461.64      5.55 o 
  -3  14   5      106.16      104.18      2.81 o 
  -2  14   5      285.28      266.57      3.38 o 
  -1  14   5      472.41      434.18      4.74 o 
   0  14   5       34.14       25.23      1.70 o 
   1  14   5      365.33      367.38      4.24 o 
   2  14   5      159.47      138.50      2.54 o 
   3  14   5       58.25       57.65      2.00 o 
   4  14   5       69.46       60.23      2.53 o 
   5  14   5      207.35      199.59      4.26 o 
   6  14   5       17.98       16.04      2.96 o 
   7  14   5       45.81       48.67      5.34 o 
   8  14   5        3.47        8.34      4.48 o 
  -9  15   5       26.71       23.73      4.32 o 
  -8  15   5       44.04       56.89      4.67 o 
  -7  15   5       83.07       84.41      4.03 o 
  -6  15   5       63.91       62.52      3.09 o 
  -5  15   5        6.45        2.30      2.15 o 
  -4  15   5      251.54      252.66      3.92 o 
  -3  15   5      942.43      892.75      9.19 o 
  -2  15   5       89.70       97.93      1.88 o 
  -1  15   5       62.36       51.85      1.69 o 
   0  15   5       32.01       28.88      1.82 o 
   1  15   5        3.08        4.62      1.61 o 
   2  15   5      292.84      290.47      3.83 o 
   3  15   5       71.23       81.98      2.39 o 
   4  15   5       21.30       27.86      2.66 o 
   5  15   5        0.01        3.36      2.86 o 
   6  15   5       16.54       16.00      3.06 o 
   7  15   5        4.82       -0.67      4.35 o 
   8  15   5        1.19       -4.90      5.21 o 
  -9  16   5        0.40        4.63      4.32 o 
  -8  16   5        0.90        5.76      5.61 o 
  -7  16   5       13.96       12.32      3.58 o 
  -6  16   5       34.12       37.05      2.74 o 
  -5  16   5        2.82       -0.27      2.45 o 
  -4  16   5       54.18       68.91      2.46 o 
  -3  16   5        0.47       -0.52      1.87 o 
  -2  16   5       77.58       76.55      1.92 o 
  -1  16   5      366.35      338.60      4.06 o 
   0  16   5      639.12      592.12      6.56 o 
   1  16   5      885.36      883.14      8.88 o 
   2  16   5      306.61      283.89      3.88 o 
   3  16   5       32.31       29.33      2.44 o 
   4  16   5        1.78       -2.63      2.63 o 
   5  16   5       12.49        9.96      3.15 o 
   6  16   5        1.39       -3.39      3.39 o 
   7  16   5        3.27       -4.32      4.41 o 
  -9  17   5        1.87        5.75      4.69 o 
  -8  17   5       64.89       82.27      5.30 o 
  -7  17   5       19.26       22.05      3.93 o 
  -6  17   5       15.08       10.46      4.56 o 
  -5  17   5        9.71        7.23      2.77 o 
  -4  17   5      112.02      120.34      3.11 o 
  -3  17   5      725.25      716.55      8.76 o 
  -2  17   5      164.66      172.95      2.78 o 
  -1  17   5      169.55      191.65      3.04 o 
   0  17   5       81.24       70.88      2.19 o 
   1  17   5      223.65      228.34      3.52 o 
   2  17   5      183.48      176.02      3.12 o 
   3  17   5      222.06      237.17      4.87 o 
   4  17   5        0.65        1.16      2.74 o 
   5  17   5        1.34       -3.17      3.17 o 
   6  17   5        0.62       -0.45      4.11 o 
   7  17   5       10.21       14.53      5.41 o 
  -8  18   5       36.21       38.34      4.67 o 
  -7  18   5        9.87       17.48      4.38 o 
  -6  18   5       10.60       10.39      3.72 o 
  -5  18   5       37.26       34.65      3.07 o 
  -4  18   5       69.47       66.84      2.87 o 
  -3  18   5        0.03        1.51      2.45 o 
  -2  18   5        0.42       -1.51      1.78 o 
  -1  18   5      113.59      121.88      2.52 o 
   0  18   5      254.63      222.13      3.59 o 
   1  18   5        4.21        1.96      1.90 o 
   2  18   5       98.90       91.95      2.80 o 
   3  18   5        0.28       -1.06      2.71 o 
   4  18   5       49.11       38.78      3.38 o 
   5  18   5       14.58       16.44      3.38 o 
   6  18   5       15.94       15.51      4.34 o 
   7  18   5        5.97       14.44      5.62 o 
  -8  19   5       12.75        7.05      5.19 o 
  -7  19   5      181.47      192.33      6.20 o 
  -6  19   5       18.69       11.14      4.03 o 
  -5  19   5       25.35       30.12      3.20 o 
  -4  19   5       80.32       78.24      3.31 o 
  -3  19   5      233.10      229.84      4.52 o 
  -2  19   5      224.99      218.46      3.54 o 
  -1  19   5       99.74      114.78      2.60 o 
   0  19   5       15.21       10.16      2.11 o 
   1  19   5        6.01        6.18      2.06 o 
   2  19   5      126.18      132.42      2.72 o 
   3  19   5      109.79      128.70      6.15 o 
   4  19   5        3.43        5.17      3.35 o 
   5  19   5       10.14        7.06      3.46 o 
   6  19   5        0.76       -4.37      4.37 o 
  -7  20   5        2.75        8.76      4.66 o 
  -6  20   5        0.01        0.27      4.25 o 
  -5  20   5        0.03       -2.11      3.17 o 
  -4  20   5        0.32       -1.51      3.16 o 
  -3  20   5        1.21       -0.44      2.74 o 
  -2  20   5       24.74       24.51      1.92 o 
  -1  20   5       95.52       81.22      2.49 o 
   0  20   5        2.59        0.72      2.26 o 
   1  20   5       62.38       69.92      3.29 o 
   2  20   5        5.24        4.45      1.87 o 
   3  20   5        5.24        0.11      2.99 o 
   4  20   5        2.65        6.56      3.45 o 
   5  20   5        0.09       -1.19      3.86 o 
   6  20   5       13.07        2.85      5.49 o 
  -7  21   5       78.25       83.68      6.66 o 
  -6  21   5       30.33       29.10      4.57 o 
  -5  21   5       12.26       13.92      3.63 o 
  -4  21   5       46.50       41.51      4.10 o 
  -3  21   5      224.97      229.33      4.82 o 
  -2  21   5       63.93       71.64      2.54 o 
  -1  21   5        0.43       -1.21      2.20 o 
   0  21   5       67.30       65.41      2.71 o 
   1  21   5      135.43      130.55      3.12 o 
   2  21   5       21.80       25.28      3.18 o 
   3  21   5       75.67       88.20      3.97 o 
   4  21   5        2.11        6.10      3.67 o 
   5  21   5       20.27       20.99      5.08 o 
  -6  22   5        9.19       10.04      5.57 o 
  -5  22   5        4.99        2.88      4.35 o 
  -4  22   5        0.17       -2.35      3.48 o 
  -3  22   5        0.45       -2.33      3.18 o 
  -2  22   5        3.68        4.72      2.96 o 
  -1  22   5       12.02       18.26      2.35 o 
   0  22   5        0.27        1.70      2.47 o 
   1  22   5       53.88       72.49      2.76 o 
   2  22   5        1.28        1.28      3.44 o 
   3  22   5        1.34        0.53      3.89 o 
   4  22   5        2.56        0.29      3.98 o 
   5  22   5        3.87       23.83     13.62 o 
  -5  23   5       43.02       48.82      5.40 o 
  -4  23   5       66.91       76.08      4.43 o 
  -3  23   5       15.54       18.04      3.91 o 
  -2  23   5      135.37      132.09      4.40 o 
  -1  23   5        1.49        0.41      2.39 o 
   0  23   5        0.18       -1.56      2.56 o 
   1  23   5        7.40        4.10      2.60 o 
   2  23   5       37.41       48.04      3.90 o 
   3  23   5        0.48        5.86      4.06 o 
   4  23   5        3.08       -2.71      4.84 o 
  -4  24   5        0.19       -4.54      4.54 o 
  -3  24   5        4.09        7.50      4.09 o 
  -2  24   5        0.61        4.60      3.65 o 
  -1  24   5       24.79       22.31      2.74 o 
   0  24   5        6.35        5.96      2.66 o 
   1  24   5        1.11        3.77      3.62 o 
   2  24   5       20.62       29.77      4.18 o 
   3  24   5        1.32        7.60      4.57 o 
  -3  25   5        5.33        9.51      4.58 o 
  -2  25   5       33.05       37.92      4.25 o 
  -1  25   5        2.87        2.11      3.47 o 
   0  25   5        2.83       -0.02      3.03 o 
   1  25   5       25.67       12.22      3.98 o 
 -11   0   6       67.72       79.05     10.97 o 
 -10   0   6       42.96       30.78      4.38 o 
  -9   0   6        8.74        4.45      3.84 o 
  -8   0   6       18.23       15.43      2.83 o 
  -7   0   6     2530.29     2579.93     36.22 o 
  -6   0   6      848.91      842.10      9.90 o 
  -5   0   6      553.38      570.65      6.73 o 
  -4   0   6      444.05      442.78      5.66 o 
  -3   0   6     2636.08     2653.92     27.20 o 
  -2   0   6     3551.20     3560.95     36.27 o 
  -1   0   6     3421.58     3327.10     38.71 o 
   0   0   6     3454.35     3599.33     42.34 o 
   1   0   6      296.83      317.04      4.64 o 
   2   0   6     2385.57     2498.11     27.90 o 
   3   0   6      352.81      374.19      5.64 o 
   4   0   6       80.33       71.14      2.33 o 
   5   0   6       17.31       13.52      2.02 o 
   6   0   6       36.36       38.95      3.31 o 
   7   0   6       27.29       23.49      3.53 o 
   8   0   6        3.46        2.76      6.39 o 
   9   0   6       22.90       26.40      6.95 o 
 -11   1   6        6.65        3.59     12.67 o 
 -10   1   6        1.62       -3.05      3.05 o 
  -9   1   6       72.21       64.43      3.11 o 
  -8   1   6       24.39       19.59      2.00 o 
  -7   1   6       17.22       21.83      1.42 o 
  -6   1   6      292.71      288.59      2.90 o 
  -5   1   6      701.88      698.01      5.55 o 
  -4   1   6       14.17       12.92      1.06 o 
  -3   1   6      464.36      436.57      3.63 o 
  -2   1   6      238.79      256.31      2.64 o 
  -1   1   6       43.40       47.35      1.16 o 
   0   1   6       41.90       48.91      1.16 o 
   1   1   6       12.45       14.04      1.03 o 
   2   1   6       39.63       41.87      1.24 o 
   3   1   6      581.44      564.08      5.34 o 
   4   1   6       57.52       55.27      1.53 o 
   5   1   6       38.24       34.75      1.57 o 
   6   1   6        0.96       -0.53      2.04 o 
   7   1   6        0.03       -1.23      2.64 o 
   8   1   6        5.09       -1.29      3.66 o 
   9   1   6        0.29       -2.35      4.41 o 
 -11   2   6       41.65       51.61      7.62 o 
 -10   2   6       12.93       18.11      3.62 o 
  -9   2   6        4.51        4.62      2.52 o 
  -8   2   6      108.64      105.87      2.70 o 
  -7   2   6     1077.15     1075.05     10.07 o 
  -6   2   6     2077.21     2064.43     17.65 o 
  -5   2   6      462.77      489.77      4.25 o 
  -4   2   6       74.76       76.90      1.23 o 
  -3   2   6     1646.49     1726.38     13.12 o 
  -2   2   6     3490.21     3336.88     25.55 o 
  -1   2   6     1030.25      885.78      7.45 o 
   0   2   6     1266.34     1203.38      9.94 o 
   1   2   6      284.63      278.23      2.99 o 
   2   2   6     1755.22     1812.62     14.57 o 
   3   2   6     1690.79     1759.84     15.13 o 
   4   2   6      733.15      717.20      6.45 o 
   5   2   6      252.03      247.45      3.60 o 
   6   2   6        8.25        7.07      1.95 o 
   7   2   6        1.23       -2.73      2.73 o 
   8   2   6        5.26       -3.61      3.61 o 
   9   2   6        0.10       -2.19      4.60 o 
 -11   3   6        2.64        3.10      5.99 o 
 -10   3   6       44.96       50.03      3.86 o 
  -9   3   6       82.21       81.09      3.01 o 
  -8   3   6        1.55        1.01      2.11 o 
  -7   3   6        2.41       -0.29      1.40 o 
  -6   3   6      233.96      225.25      2.96 o 
  -5   3   6     1342.25     1319.32     10.38 o 
  -4   3   6     1354.64     1346.35     10.59 o 
  -3   3   6      384.66      342.39      3.17 o 
  -2   3   6        1.35       -0.50      0.50 o 
  -1   3   6       28.30       29.13      1.08 o 
   0   3   6     1005.49      996.94      8.54 o 
   1   3   6      775.98      756.73      6.80 o 
   2   3   6      637.70      628.03      5.70 o 
   3   3   6        1.52        3.04      1.21 o 
   4   3   6       67.34       65.97      1.95 o 
   5   3   6        7.60        5.62      1.43 o 
   6   3   6       40.69       45.77      3.12 o 
   7   3   6        2.03        3.21      2.75 o 
   8   3   6        1.42        1.74      3.63 o 
   9   3   6        9.63       -4.39      4.42 o 
 -11   4   6      109.58      106.24      5.87 o 
 -10   4   6        2.31        8.51      3.69 o 
  -9   4   6        3.98        5.50      2.53 o 
  -8   4   6       66.01       77.38      2.36 o 
  -7   4   6      206.41      220.65      3.43 o 
  -6   4   6      343.79      348.96      3.83 o 
  -5   4   6      315.95      314.73      3.26 o 
  -4   4   6       76.42       88.50      1.46 o 
  -3   4   6      635.88      645.40      5.35 o 
  -2   4   6     2215.67     2159.52     17.73 o 
  -1   4   6     1991.97     1978.95     16.05 o 
   0   4   6     1480.32     1491.79     12.53 o 
   1   4   6       46.47       50.09      1.90 o 
   2   4   6      281.60      303.22      3.33 o 
   3   4   6      612.78      625.67      5.85 o 
   4   4   6       90.16       86.52      1.71 o 
   5   4   6        6.18        4.14      1.35 o 
   6   4   6        0.39       -1.02      2.22 o 
   7   4   6        0.74       -1.33      2.83 o 
   8   4   6       35.06       37.35      3.59 o 
   9   4   6       10.34       10.72      4.58 o 
 -11   5   6        8.79       19.26      5.04 o 
 -10   5   6      113.60      113.15      4.69 o 
  -9   5   6      171.54      185.59      4.30 o 
  -8   5   6       16.37       22.25      2.34 o 
  -7   5   6        1.16        1.77      1.58 o 
  -6   5   6      142.57      140.12      2.23 o 
  -5   5   6        9.10        7.16      1.14 o 
  -4   5   6     1795.87     1725.44     14.06 o 
  -3   5   6     1379.72     1352.29     10.62 o 
  -2   5   6      246.57      242.55      2.66 o 
  -1   5   6      185.65      180.16      2.40 o 
   0   5   6      899.50      889.50      7.90 o 
   1   5   6     1450.97     1445.88     11.89 o 
   2   5   6       77.12       63.74      1.47 o 
   3   5   6      377.82      364.97      3.85 o 
   4   5   6        7.44        9.68      1.41 o 
   5   5   6      150.61      157.55      2.39 o 
   6   5   6        5.48        5.72      2.41 o 
   7   5   6        2.31        2.51      2.96 o 
   8   5   6        2.07        4.29      3.74 o 
   9   5   6        1.47        4.49      5.20 o 
 -11   6   6        3.76       13.86      4.56 o 
 -10   6   6        0.65       -2.31      3.78 o 
  -9   6   6        2.81        5.30      3.78 o 
  -8   6   6       67.60       64.69      2.62 o 
  -7   6   6      767.62      768.88      8.27 o 
  -6   6   6      599.73      581.28      6.04 o 
  -5   6   6       37.18       38.36      1.41 o 
  -4   6   6       58.63       58.87      1.23 o 
  -3   6   6        4.97        3.05      0.93 o 
  -2   6   6     1926.33     1921.01     14.91 o 
  -1   6   6      840.95      823.72      7.03 o 
   0   6   6      470.82      479.92      4.52 o 
   1   6   6       45.53       51.17      1.39 o 
   2   6   6      660.24      664.46      6.33 o 
   3   6   6      308.72      296.18      3.41 o 
   4   6   6      145.99      144.51      2.16 o 
   5   6   6       10.72        8.40      1.65 o 
   6   6   6        0.10       -1.97      2.41 o 
   7   6   6        4.70        4.24      3.08 o 
   8   6   6       25.38       24.31      3.41 o 
   9   6   6       10.02        4.05      5.26 o 
 -11   7   6        1.98        6.59      6.01 o 
 -10   7   6       10.42       13.41      3.86 o 
  -9   7   6      161.72      162.68      4.72 o 
  -8   7   6      206.62      210.12      4.44 o 
  -7   7   6        4.80        2.85      1.78 o 
  -6   7   6      341.43      302.52      3.80 o 
  -5   7   6      470.11      476.47      4.96 o 
  -4   7   6     1960.03     1839.84     15.35 o 
  -3   7   6     2076.44     2066.82     17.55 o 
  -2   7   6      906.36      926.06      7.49 o 
  -1   7   6       62.11       60.12      1.36 o 
   0   7   6     1860.05     1923.33     15.67 o 
   1   7   6      971.00      909.71      8.34 o 
   2   7   6      393.99      375.33      4.15 o 
   3   7   6      230.01      238.66      3.44 o 
   4   7   6      198.60      200.82      2.90 o 
   5   7   6      105.42      107.00      2.52 o 
   6   7   6       44.20       45.12      3.22 o 
   7   7   6       28.59       38.93      3.30 o 
   8   7   6        0.06        1.01      3.33 o 
   9   7   6        0.13        3.69      5.37 o 
 -11   8   6       22.63       21.66      5.37 o 
 -10   8   6       15.42       16.43      4.39 o 
  -9   8   6        0.27       -2.55      3.25 o 
  -8   8   6        0.99        4.14      2.38 o 
  -7   8   6       24.20       27.68      1.87 o 
  -6   8   6        9.88        7.94      1.57 o 
  -5   8   6       80.03       73.24      1.78 o 
  -4   8   6      393.29      381.00      3.89 o 
  -3   8   6       94.45       93.03      1.59 o 
  -2   8   6     2681.68     2621.76     21.24 o 
  -1   8   6      866.67      887.73      7.74 o 
   0   8   6       38.78       40.84      1.40 o 
   1   8   6      284.27      277.46      3.53 o 
   2   8   6        4.46        3.94      1.37 o 
   3   8   6      167.16      164.42      2.42 o 
   4   8   6        3.65        3.03      1.39 o 
   5   8   6       61.84       63.08      2.29 o 
   6   8   6        5.67        1.00      2.51 o 
   7   8   6        3.15        4.71      3.08 o 
   8   8   6        1.73       -3.72      3.72 o 
   9   8   6        1.61       -0.05      5.49 o 
 -10   9   6       34.62       37.32      5.22 o 
  -9   9   6      123.42      136.82      4.39 o 
  -8   9   6      350.19      337.71      6.22 o 
  -7   9   6      104.85      105.76      3.02 o 
  -6   9   6      177.66      163.01      2.86 o 
  -5   9   6      199.09      215.32      3.02 o 
  -4   9   6     1364.71     1266.59     12.54 o 
  -3   9   6     2115.29     2113.07     17.76 o 
  -2   9   6      717.39      746.66      6.80 o 
  -1   9   6      705.38      695.08      6.62 o 
   0   9   6     1539.90     1522.89     14.80 o 
   1   9   6     1414.75     1345.90     13.21 o 
   2   9   6      678.56      700.31      6.87 o 
   3   9   6       38.82       30.61      1.55 o 
   4   9   6       30.78       30.03      1.50 o 
   5   9   6       45.92       51.24      2.45 o 
   6   9   6       32.62       38.98      2.95 o 
   7   9   6        5.56        1.51      3.24 o 
   8   9   6        0.50       -0.84      4.19 o 
   9   9   6        3.81        1.15      6.67 o 
 -10  10   6       13.23        8.54      6.49 o 
  -9  10   6        5.43       10.12      3.79 o 
  -8  10   6        3.65        4.81      3.26 o 
  -7  10   6      110.61      106.43      2.96 o 
  -6  10   6      239.05      213.17      3.42 o 
  -5  10   6       63.15       56.67      1.77 o 
  -4  10   6      624.49      591.67      6.11 o 
  -3  10   6       19.49       25.54      1.33 o 
  -2  10   6      266.39      270.31      3.16 o 
  -1  10   6        0.13        1.15      1.31 o 
   0  10   6      133.31      128.96      2.09 o 
   1  10   6       47.10       43.27      1.75 o 
   2  10   6        0.15       -1.43      1.43 o 
   3  10   6        0.38        0.07      1.49 o 
   4  10   6      146.46      126.80      2.60 o 
   5  10   6        5.14        6.44      2.48 o 
   6  10   6        6.95        6.04      2.96 o 
   7  10   6        6.51        2.84      3.30 o 
   8  10   6        1.61        5.71      4.38 o 
 -10  11   6       18.81       19.19      5.84 o 
  -9  11   6      109.71      110.55      4.65 o 
  -8  11   6      107.45      114.70      4.55 o 
  -7  11   6       62.55       69.44      2.70 o 
  -6  11   6       26.73       28.77      1.87 o 
  -5  11   6      816.90      753.06      7.91 o 
  -4  11   6      638.98      638.11      6.64 o 
  -3  11   6     1107.06     1091.89      9.41 o 
  -2  11   6      251.15      245.34      3.05 o 
  -1  11   6      468.74      454.35      4.86 o 
   0  11   6      801.45      778.08      7.81 o 
   1  11   6      660.41      652.76      7.21 o 
   2  11   6     1415.31     1418.72     12.74 o 
   3  11   6       31.24       33.71      1.77 o 
   4  11   6        4.33        2.14      2.06 o 
   5  11   6       21.45       15.16      2.56 o 
   6  11   6       69.04       65.66      3.71 o 
   7  11   6       12.73        9.79      3.69 o 
   8  11   6        0.27        0.64      4.39 o 
 -10  12   6       14.08        3.72      5.15 o 
  -9  12   6        0.42        0.72      3.98 o 
  -8  12   6       14.02       18.04      3.93 o 
  -7  12   6        6.32        4.17      2.37 o 
  -6  12   6      200.01      202.00      4.08 o 
  -5  12   6      142.93      135.11      3.79 o 
  -4  12   6      153.43      144.21      2.58 o 
  -3  12   6        8.33        4.79      1.16 o 
  -2  12   6       65.23       67.11      1.70 o 
  -1  12   6      124.49      121.57      2.17 o 
   0  12   6        4.12        6.05      1.60 o 
   1  12   6      117.94      110.43      2.37 o 
   2  12   6       99.74       89.09      2.38 o 
   3  12   6       94.60       93.40      2.09 o 
   4  12   6      108.28      112.26      3.11 o 
   5  12   6       28.67       25.83      2.60 o 
   6  12   6       23.64       19.30      3.18 o 
   7  12   6        7.11        4.29      4.07 o 
   8  12   6        0.84       -1.29      4.41 o 
 -10  13   6        3.68       -4.82      5.81 o 
  -9  13   6       31.45       42.56      4.82 o 
  -8  13   6      176.46      189.62      5.78 o 
  -7  13   6        6.41        8.78      3.10 o 
  -6  13   6       67.22       79.26      3.72 o 
  -5  13   6      517.94      494.54      6.71 o 
  -4  13   6      343.02      347.62      6.72 o 
  -3  13   6      236.39      253.86      3.08 o 
  -2  13   6      275.38      271.75      3.38 o 
  -1  13   6       63.50       67.07      1.94 o 
   0  13   6      537.73      501.63      5.70 o 
   1  13   6      355.95      353.02      4.65 o 
   2  13   6      353.51      355.35      4.25 o 
   3  13   6        8.43        9.63      1.76 o 
   4  13   6      226.23      211.46      4.20 o 
   5  13   6        0.96       -0.93      2.79 o 
   6  13   6        8.26        8.57      3.19 o 
   7  13   6       66.68       72.07      5.07 o 
   8  13   6        1.70       13.06      5.22 o 
  -9  14   6        5.80        1.76      4.27 o 
  -8  14   6       37.36       45.78      4.22 o 
  -7  14   6      168.20      165.86      5.44 o 
  -6  14   6       43.91       46.06      2.93 o 
  -5  14   6       13.05       15.50      2.30 o 
  -4  14   6        8.07        5.01      1.90 o 
  -3  14   6        3.28        0.34      1.34 o 
  -2  14   6      194.38      180.85      2.93 o 
  -1  14   6      554.54      546.98      5.95 o 
   0  14   6      171.33      181.33      3.08 o 
   1  14   6        6.15        4.48      1.79 o 
   2  14   6       17.45       11.56      1.85 o 
   3  14   6        9.14        6.33      1.75 o 
   4  14   6      226.98      235.62      4.63 o 
   5  14   6        0.29        2.54      3.31 o 
   6  14   6        0.71       -1.75      3.17 o 
   7  14   6        0.54        3.52      4.51 o 
  -9  15   6       14.38       10.34      4.50 o 
  -8  15   6       77.39       76.70      4.74 o 
  -7  15   6       12.55       12.73      3.67 o 
  -6  15   6       24.73       23.99      2.90 o 
  -5  15   6       91.39       87.95      3.09 o 
  -4  15   6      301.86      289.06      4.77 o 
  -3  15   6       74.61       77.25      2.00 o 
  -2  15   6       42.51       46.95      1.82 o 
  -1  15   6       48.39       45.73      1.99 o 
   0  15   6      146.68      136.04      2.64 o 
   1  15   6      463.05      444.77      5.78 o 
   2  15   6        3.31        2.00      1.97 o 
   3  15   6       91.34       98.10      2.37 o 
   4  15   6       92.83       81.16      3.30 o 
   5  15   6       41.24       44.19      3.44 o 
   6  15   6        5.24        2.61      3.34 o 
   7  15   6       12.69        4.49      5.02 o 
  -9  16   6        4.65        1.75      4.95 o 
  -8  16   6       56.61       62.77      5.95 o 
  -7  16   6       52.59       56.40      4.17 o 
  -6  16   6       94.57      102.93      3.57 o 
  -5  16   6       56.65       61.81      3.16 o 
  -4  16   6        7.51       12.09      2.53 o 
  -3  16   6       11.85        9.17      2.04 o 
  -2  16   6      119.58      118.80      3.37 o 
  -1  16   6      881.49      855.76      8.97 o 
   0  16   6       19.72       27.03      2.09 o 
   1  16   6       35.39       25.56      2.28 o 
   2  16   6        8.54        9.19      2.03 o 
   3  16   6      126.00      137.17      3.43 o 
   4  16   6       50.32       59.73      3.21 o 
   5  16   6       12.14       26.53      4.19 o 
   6  16   6       10.80       19.63      3.81 o 
   7  16   6        1.26        6.40      5.31 o 
  -8  17   6        0.75       -2.47      4.59 o 
  -7  17   6        2.69        3.93      4.27 o 
  -6  17   6       13.30       12.41      3.32 o 
  -5  17   6      108.16      107.31      3.69 o 
  -4  17   6       94.49       90.62      3.10 o 
  -3  17   6       18.55       18.09      2.61 o 
  -2  17   6        2.75        4.80      1.95 o 
  -1  17   6       81.96       89.86      2.46 o 
   0  17   6      193.45      187.67      5.16 o 
   1  17   6        1.95        0.54      2.31 o 
   2  17   6      103.08       99.64      2.64 o 
   3  17   6       32.90       36.38      3.07 o 
   4  17   6      120.76      117.55      4.07 o 
   5  17   6        1.05        4.91      3.43 o 
   6  17   6        0.61        3.45      4.57 o 
  -8  18   6       22.70       24.44      5.46 o 
  -7  18   6        6.81       11.38      4.59 o 
  -6  18   6      107.77      108.90      4.82 o 
  -5  18   6      170.10      177.80      4.53 o 
  -4  18   6        2.08        0.80      3.05 o 
  -3  18   6      146.14      150.44      3.67 o 
  -2  18   6      502.27      510.01      6.25 o 
  -1  18   6      304.45      321.90      4.75 o 
   0  18   6        9.01       17.05      2.23 o 
   1  18   6       13.14       19.05      2.39 o 
   2  18   6      121.03      117.22      2.79 o 
   3  18   6       54.17       59.50      3.39 o 
   4  18   6       23.57       28.46      3.55 o 
   5  18   6       34.51       38.78      3.81 o 
   6  18   6        9.05        9.10      5.51 o 
  -7  19   6        5.57       -0.95      4.76 o 
  -6  19   6       25.97       38.74      4.34 o 
  -5  19   6       39.21       39.71      3.56 o 
  -4  19   6        2.02       -1.60      3.18 o 
  -3  19   6        0.10       -0.35      3.00 o 
  -2  19   6       24.65       24.15      2.19 o 
  -1  19   6        4.59        2.75      2.25 o 
   0  19   6        1.60        3.00      2.27 o 
   1  19   6        0.27        0.88      2.33 o 
   2  19   6       18.16       15.88      2.36 o 
   3  19   6       74.19       71.40      4.02 o 
   4  19   6       12.23        9.59      3.61 o 
   5  19   6        1.00       -3.62      3.62 o 
  -7  20   6       14.24       17.24      6.15 o 
  -6  20   6       28.55       20.58      4.53 o 
  -5  20   6      122.18      135.89      5.88 o 
  -4  20   6       13.60       20.64      3.49 o 
  -3  20   6       86.42       92.58      3.75 o 
  -2  20   6       95.63       87.63      2.59 o 
  -1  20   6      189.12      189.03      3.59 o 
   0  20   6       50.60       55.11      2.59 o 
   1  20   6        1.30        5.52      2.45 o 
   2  20   6      101.84       96.75      2.93 o 
   3  20   6       13.30       16.70      3.67 o 
   4  20   6        1.06        0.45      3.70 o 
   5  20   6        9.93       14.69      5.62 o 
  -6  21   6        0.74       -1.66      5.70 o 
  -5  21   6       28.89       37.18      4.61 o 
  -4  21   6        8.64        9.10      3.58 o 
  -3  21   6       44.04       44.90      3.43 o 
  -2  21   6        5.62        2.17      2.29 o 
  -1  21   6        2.06        0.06      2.39 o 
   0  21   6        0.01       -0.36      2.47 o 
   1  21   6        5.10       -1.79      2.53 o 
   2  21   6       16.03       14.25      2.81 o 
   3  21   6       11.31       15.49      4.10 o 
   4  21   6        0.18       -0.91      4.07 o 
  -5  22   6       23.43       25.96      5.03 o 
  -4  22   6        1.83       -3.41      3.73 o 
  -3  22   6       44.81       46.05      5.18 o 
  -2  22   6       22.42       27.49      3.74 o 
  -1  22   6       45.24       51.36      2.69 o 
   0  22   6       93.42      105.84      3.11 o 
   1  22   6        7.78        2.50      2.60 o 
   2  22   6        6.83        6.21      3.92 o 
   3  22   6       26.10       35.61      4.88 o 
  -4  23   6        6.09       14.17      4.46 o 
  -3  23   6        7.59        0.98      4.12 o 
  -2  23   6        1.42        1.44      3.69 o 
  -1  23   6       11.62       12.75      2.57 o 
   0  23   6        7.04        7.85      2.64 o 
   1  23   6       36.00       48.94      3.48 o 
   2  23   6       14.41       21.87      4.53 o 
   3  23   6        5.39        9.65      5.02 o 
  -3  24   6       15.04       12.78      4.66 o 
  -2  24   6       20.54       15.06      4.18 o 
  -1  24   6       20.86       18.72      3.65 o 
   0  24   6       18.16       21.06      2.95 o 
   1  24   6       23.14       22.84      4.31 o 
 -11   1   7       35.33       42.80      6.77 o 
 -10   1   7      183.02      199.24      4.86 o 
  -9   1   7      215.78      222.51      5.12 o 
  -8   1   7        1.17        2.28      2.37 o 
  -7   1   7      213.05      202.86      3.28 o 
  -6   1   7       75.65       81.52      1.68 o 
  -5   1   7     3579.21     3582.04     28.16 o 
  -4   1   7     1886.68     1789.19     14.31 o 
  -3   1   7       46.56       43.18      1.38 o 
  -2   1   7       54.45       65.72      1.48 o 
  -1   1   7     2900.13     2936.14     24.92 o 
   0   1   7     1486.63     1434.83     12.46 o 
   1   1   7      312.33      253.69      3.42 o 
   2   1   7      472.33      454.49      4.72 o 
   3   1   7       56.97       54.34      1.68 o 
   4   1   7      716.14      708.99      7.03 o 
   5   1   7       58.58       61.90      2.13 o 
   6   1   7       18.54       19.53      2.65 o 
   7   1   7        1.18        1.12      3.11 o 
   8   1   7       12.19       13.86      4.96 o 
   9   1   7        0.06        3.91      5.41 o 
 -11   2   7        6.96        2.55      6.17 o 
 -10   2   7        2.82        0.88      4.23 o 
  -9   2   7        4.04        3.26      2.97 o 
  -8   2   7      120.33      118.88      3.40 o 
  -7   2   7       38.34       35.68      1.95 o 
  -6   2   7       17.22       11.22      1.35 o 
  -5   2   7      154.56      137.44      2.48 o 
  -4   2   7      427.13      395.80      3.82 o 
  -3   2   7     1576.39     1564.38     13.54 o 
  -2   2   7      125.12      118.48      2.06 o 
  -1   2   7        1.23       -0.83      0.83 o 
   0   2   7        0.36       -1.21      1.21 o 
   1   2   7       40.20       39.71      1.47 o 
   2   2   7       25.66       31.81      1.51 o 
   3   2   7       54.99       58.59      1.72 o 
   4   2   7      109.42      106.15      2.15 o 
   5   2   7        0.76        1.99      1.82 o 
   6   2   7       14.25       10.92      2.41 o 
   7   2   7        1.00       -3.24      3.24 o 
   8   2   7        0.24       -4.85      4.86 o 
   9   2   7        3.41        5.09      5.29 o 
 -11   3   7        8.21       17.01      6.30 o 
 -10   3   7      123.46      131.10      4.93 o 
  -9   3   7      187.22      196.52      4.72 o 
  -8   3   7       13.12       19.56      2.22 o 
  -7   3   7        9.88       10.49      1.83 o 
  -6   3   7     1152.30     1163.17     10.90 o 
  -5   3   7     1416.94     1431.00     12.45 o 
  -4   3   7     1224.76     1180.80      9.86 o 
  -3   3   7      546.98      550.70      5.40 o 
  -2   3   7      163.55      153.34      2.78 o 
  -1   3   7     1306.78     1316.50     11.79 o 
   0   3   7     2014.12     1925.56     17.47 o 
   1   3   7      504.04      455.59      4.68 o 
   2   3   7       21.63       16.03      1.44 o 
   3   3   7      272.79      279.76      3.59 o 
   4   3   7      348.68      349.95      4.32 o 
   5   3   7      306.81      300.81      4.44 o 
   6   3   7        7.25        7.30      2.44 o 
   7   3   7        0.23       -2.34      3.10 o 
   8   3   7        2.30        2.03      4.54 o 
   9   3   7        0.05       -4.93      4.93 o 
 -11   4   7        0.73       -4.77      4.77 o 
 -10   4   7        0.86        3.29      4.03 o 
  -9   4   7        9.25        8.54      2.98 o 
  -8   4   7      391.96      369.21      6.98 o 
  -7   4   7      380.89      371.17      5.05 o 
  -6   4   7        7.34        8.83      1.75 o 
  -5   4   7        8.11        2.45      1.57 o 
  -4   4   7        5.84        2.63      1.37 o 
  -3   4   7      661.23      628.20      5.87 o 
  -2   4   7     1301.51     1237.32     11.13 o 
  -1   4   7      387.89      363.45      3.95 o 
   0   4   7        1.80        0.24      1.35 o 
   1   4   7      175.35      175.58      2.64 o 
   2   4   7      696.20      686.68      6.63 o 
   3   4   7      298.91      281.47      4.04 o 
   4   4   7        2.01        0.33      1.65 o 
   5   4   7        1.53        1.38      1.97 o 
   6   4   7        2.41       -0.38      2.43 o 
   7   4   7       17.53       14.57      3.53 o 
   8   4   7        2.19        5.17      4.21 o 
 -11   5   7        3.61       12.04      7.41 o 
 -10   5   7       72.30       75.39      4.50 o 
  -9   5   7      132.11      131.15      4.57 o 
  -8   5   7        5.36        8.53      2.43 o 
  -7   5   7       12.30       15.47      2.42 o 
  -6   5   7      345.44      351.51      4.42 o 
  -5   5   7      857.35      863.98      7.58 o 
  -4   5   7      273.69      266.33      3.33 o 
  -3   5   7       40.57       32.55      1.38 o 
  -2   5   7       17.76       18.16      1.38 o 
  -1   5   7      955.27      968.48      8.89 o 
   0   5   7     1548.93     1504.50     14.23 o 
   1   5   7      329.92      317.55      3.76 o 
   2   5   7      109.74      105.31      2.00 o 
   3   5   7        5.36        3.23      1.57 o 
   4   5   7      136.11      144.74      2.54 o 
   5   5   7      112.36      108.26      2.58 o 
   6   5   7        1.42        1.37      2.66 o 
   7   5   7       38.56       42.56      3.57 o 
   8   5   7        0.70        2.80      3.52 o 
 -10   6   7        0.66       -0.10      4.33 o 
  -9   6   7       54.77       60.88      3.96 o 
  -8   6   7      133.06      123.87      3.40 o 
  -7   6   7      720.70      701.29      8.81 o 
  -6   6   7      200.07      201.65      3.41 o 
  -5   6   7       23.88       20.27      1.52 o 
  -4   6   7      142.31      132.71      2.34 o 
  -3   6   7      778.89      758.25      6.95 o 
  -2   6   7     1425.37     1357.34     12.17 o 
  -1   6   7      390.22      364.04      4.01 o 
   0   6   7      173.05      166.03      2.68 o 
   1   6   7      357.96      358.32      4.12 o 
   2   6   7     1244.86     1291.33     12.37 o 
   3   6   7      314.73      315.36      4.05 o 
   4   6   7        2.87       -0.45      1.80 o 
   5   6   7        5.75        3.67      1.91 o 
   6   6   7       60.94       65.45      3.08 o 
   7   6   7       16.10       16.16      3.53 o 
   8   6   7        1.61       -2.02      3.51 o 
 -10   7   7       29.94       24.12      4.37 o 
  -9   7   7       28.31       38.12      3.55 o 
  -8   7   7       12.92       11.43      2.63 o 
  -7   7   7       19.22       19.35      2.25 o 
  -6   7   7      253.99      256.60      3.87 o 
  -5   7   7      351.32      378.36      4.30 o 
  -4   7   7       21.97       23.36      1.41 o 
  -3   7   7       24.08       30.42      1.37 o 
  -2   7   7       70.39       70.19      1.70 o 
  -1   7   7       28.64       28.38      1.50 o 
   0   7   7     1461.92     1399.58     13.78 o 
   1   7   7       71.18       71.18      1.84 o 
   2   7   7        6.96        9.26      1.62 o 
   3   7   7       12.73       12.07      1.78 o 
   4   7   7       20.99       20.04      1.93 o 
   5   7   7       25.57       23.56      1.92 o 
   6   7   7       14.86       18.67      2.98 o 
   7   7   7        0.10       -0.81      3.54 o 
   8   7   7        0.35       -0.89      3.68 o 
 -10   8   7        7.20        2.59      4.23 o 
  -9   8   7      100.89      101.98      4.21 o 
  -8   8   7      206.43      195.93      4.37 o 
  -7   8   7      209.84      228.92      4.57 o 
  -6   8   7      152.47      160.54      3.10 o 
  -5   8   7        0.03        4.04      1.70 o 
  -4   8   7     1241.21     1152.95     10.20 o 
  -3   8   7      856.16      903.54      8.16 o 
  -2   8   7     1781.98     1670.68     14.86 o 
  -1   8   7     1107.85     1086.16     10.24 o 
   0   8   7       22.58       22.46      1.68 o 
   1   8   7      389.02      406.25      4.53 o 
   2   8   7      585.22      607.05      6.39 o 
   3   8   7      242.76      240.32      3.62 o 
   4   8   7       49.21       49.88      2.29 o 
   5   8   7        5.32        4.64      2.11 o 
   6   8   7       19.10       21.08      3.05 o 
   7   8   7        8.89       13.53      3.63 o 
   8   8   7        1.71        0.33      4.41 o 
 -10   9   7        1.21       -0.93      4.75 o 
  -9   9   7       22.77       23.57      3.75 o 
  -8   9   7       12.46        6.14      2.90 o 
  -7   9   7        5.40        4.74      2.48 o 
  -6   9   7       23.55       24.72      2.18 o 
  -5   9   7      234.87      227.67      3.58 o 
  -4   9   7      288.62      273.62      3.35 o 
  -3   9   7      389.22      352.25      3.98 o 
  -2   9   7      851.08      793.67      7.52 o 
  -1   9   7      136.38      150.44      2.47 o 
   0   9   7      496.27      468.30      5.05 o 
   1   9   7       20.93       22.15      1.66 o 
   2   9   7       13.16       11.05      1.77 o 
   3   9   7      206.56      191.91      3.28 o 
   4   9   7        2.74        2.06      2.07 o 
   5   9   7        6.52        8.12      2.44 o 
   6   9   7       19.42       11.73      3.57 o 
   7   9   7       10.05        5.52      3.52 o 
   8   9   7        0.40       -2.92      4.51 o 
 -10  10   7        3.27       11.21      5.40 o 
  -9  10   7       60.55       74.92      4.21 o 
  -8  10   7      274.20      267.64      6.50 o 
  -7  10   7      536.68      537.91      7.77 o 
  -6  10   7      268.40      257.38      4.62 o 
  -5  10   7        5.82        3.73      2.08 o 
  -4  10   7      586.58      556.36      5.56 o 
  -3  10   7      221.91      216.96      3.07 o 
  -2  10   7      218.23      208.89      2.99 o 
  -1  10   7      656.65      632.58      6.72 o 
   0  10   7       19.25       23.37      1.67 o 
   1  10   7      696.04      688.61      7.38 o 
   2  10   7      250.08      249.90      3.71 o 
   3  10   7      152.55      149.88      3.02 o 
   4  10   7      278.75      292.40      4.53 o 
   5  10   7      145.62      138.34      3.51 o 
   6  10   7        0.45       -3.58      3.58 o 
   7  10   7        0.61        2.35      3.68 o 
   8  10   7       20.74       17.84      5.42 o 
 -10  11   7       12.67       12.15      5.61 o 
  -9  11   7        8.22        2.63      4.21 o 
  -8  11   7       31.30       31.46      3.79 o 
  -7  11   7        0.44        2.41      2.66 o 
  -6  11   7       50.61       42.72      2.50 o 
  -5  11   7       16.54       11.95      2.03 o 
  -4  11   7       72.66       70.11      1.99 o 
  -3  11   7       32.06       24.14      1.70 o 
  -2  11   7      283.77      253.16      3.38 o 
  -1  11   7       35.16       36.67      1.80 o 
   0  11   7      121.04      110.29      2.30 o 
   1  11   7        1.49       -1.21      1.88 o 
   2  11   7      117.27      123.97      2.55 o 
   3  11   7        8.90       10.47      2.21 o 
   4  11   7       34.11       34.72      2.16 o 
   5  11   7        3.07        2.11      2.79 o 
   6  11   7        5.79       14.04      3.55 o 
   7  11   7        1.33       -3.83      3.83 o 
  -9  12   7       43.13       50.11      4.68 o 
  -8  12   7       68.39       76.94      4.65 o 
  -7  12   7      189.14      185.63      4.23 o 
  -6  12   7      195.84      199.23      4.15 o 
  -5  12   7       47.95       40.66      2.44 o 
  -4  12   7      136.68      144.09      2.80 o 
  -3  12   7     1380.61     1301.73     12.20 o 
  -2  12   7     1122.55     1100.98     10.47 o 
  -1  12   7      499.88      504.85      5.61 o 
   0  12   7        7.64        9.28      1.76 o 
   1  12   7      268.99      264.81      4.06 o 
   2  12   7      404.23      392.92      5.12 o 
   3  12   7       51.93       57.16      2.43 o 
   4  12   7       97.96      105.28      3.02 o 
   5  12   7        5.71        4.55      3.03 o 
   6  12   7       68.36       66.58      4.07 o 
   7  12   7        5.61        2.58      4.69 o 
  -9  13   7        0.48       -0.32      4.43 o 
  -8  13   7       28.09       32.21      4.37 o 
  -7  13   7        7.94       -0.36      3.29 o 
  -6  13   7       73.17       75.80      3.26 o 
  -5  13   7      220.86      209.81      4.59 o 
  -4  13   7      196.04      197.05      3.82 o 
  -3  13   7       15.90       18.37      1.81 o 
  -2  13   7       16.88       16.52      1.80 o 
  -1  13   7       18.04       19.79      1.88 o 
   0  13   7      244.94      238.16      3.66 o 
   1  13   7      133.07      139.71      3.00 o 
   2  13   7        1.55        1.67      2.01 o 
   3  13   7       48.92       46.19      2.43 o 
   4  13   7        0.97        1.75      2.78 o 
   5  13   7        8.35        3.49      3.36 o 
   6  13   7       64.11       75.03      4.17 o 
   7  13   7       14.62       20.40      6.28 o 
  -9  14   7       28.23       36.27      5.20 o 
  -8  14   7       19.36       16.98      4.33 o 
  -7  14   7      105.09       98.27      4.99 o 
  -6  14   7      159.87      169.41      5.50 o 
  -5  14   7        4.65        0.47      2.59 o 
  -4  14   7      114.96      112.62      3.19 o 
  -3  14   7      456.49      434.33      5.44 o 
  -2  14   7      320.81      325.29      4.46 o 
  -1  14   7        2.51       -0.83      1.93 o 
   0  14   7        2.72        1.45      1.99 o 
   1  14   7       59.99       54.79      2.46 o 
   2  14   7       83.23       83.39      2.76 o 
   3  14   7      122.57      119.79      3.15 o 
   4  14   7       22.69       16.69      3.08 o 
   5  14   7        0.68        4.98      3.43 o 
   6  14   7       79.49       78.56      4.30 o 
   7  14   7        0.28       -6.51      6.51 o 
  -8  15   7       34.18       26.90      4.76 o 
  -7  15   7       23.55       20.76      4.42 o 
  -6  15   7      134.28      139.03      4.11 o 
  -5  15   7      167.21      160.20      4.16 o 
  -4  15   7      103.02      106.76      3.25 o 
  -3  15   7       10.79       15.85      1.84 o 
  -2  15   7       64.04       58.58      2.44 o 
  -1  15   7       89.40       95.78      2.60 o 
   0  15   7      148.48      159.73      3.09 o 
   1  15   7      413.80      428.80      5.81 o 
   2  15   7        6.19        8.98      2.40 o 
   3  15   7       17.80       18.85      2.25 o 
   4  15   7        9.12        9.02      3.23 o 
   5  15   7        8.69       12.22      3.63 o 
   6  15   7        8.05        9.81      3.97 o 
  -8  16   7       16.44       13.66      9.57 o 
  -7  16   7       41.93       35.05      4.73 o 
  -6  16   7        4.75       10.16      3.18 o 
  -5  16   7        2.02        3.27      3.06 o 
  -4  16   7       80.06       80.07      3.31 o 
  -3  16   7      162.65      155.67      3.80 o 
  -2  16   7      100.61       90.95      2.63 o 
  -1  16   7        5.80        4.42      2.65 o 
   0  16   7        1.59        2.41      2.24 o 
   1  16   7       37.52       37.87      2.62 o 
   2  16   7       63.61       72.09      3.28 o 
   3  16   7       13.47       16.89      2.24 o 
   4  16   7        2.07        2.17      3.44 o 
   5  16   7        6.40        6.25      3.73 o 
   6  16   7        4.01        9.57      5.47 o 
  -8  17   7        8.29       16.27      5.21 o 
  -7  17   7       18.87       21.72      4.73 o 
  -6  17   7      252.10      246.31      5.84 o 
  -5  17   7       69.95       65.32      3.66 o 
  -4  17   7       74.62       78.63      5.18 o 
  -3  17   7      132.31      154.44      3.11 o 
  -2  17   7        7.65        5.75      2.15 o 
  -1  17   7       64.32       60.82      2.67 o 
   0  17   7      208.43      217.70      4.05 o 
   1  17   7      181.19      192.35      3.90 o 
   2  17   7       21.00       12.14      2.50 o 
   3  17   7       35.03       34.86      3.63 o 
   4  17   7        1.38        5.42      3.64 o 
   5  17   7       37.63       42.27      4.03 o 
  -7  18   7       26.98       38.08      5.66 o 
  -6  18   7        0.13       -4.24      4.24 o 
  -5  18   7        5.44        8.21      3.36 o 
  -4  18   7       12.79       17.00      3.40 o 
  -3  18   7       88.42       89.15      3.41 o 
  -2  18   7       11.42       15.20      2.25 o 
  -1  18   7       23.91       25.37      2.46 o 
   0  18   7        0.19       -2.02      2.62 o 
   1  18   7        0.82        1.66      2.60 o 
   2  18   7       22.45       12.51      2.61 o 
   3  18   7        4.39        7.05      3.77 o 
   4  18   7        1.73       -3.74      3.74 o 
   5  18   7        0.04       -1.20      4.46 o 
  -7  19   7       46.31       61.03      6.55 o 
  -6  19   7       46.02       53.66      4.72 o 
  -5  19   7       47.45       50.76      3.84 o 
  -4  19   7       17.70       20.33      3.87 o 
  -3  19   7        4.52        5.32      3.21 o 
  -2  19   7        0.39       -1.14      2.24 o 
  -1  19   7       66.51       69.92      2.82 o 
   0  19   7       99.84      103.99      3.14 o 
   1  19   7       69.53       77.42      3.17 o 
   2  19   7        0.59        8.39      2.66 o 
   3  19   7       19.94       23.22      4.03 o 
   4  19   7       51.34       47.32      4.76 o 
  -6  20   7        9.92        9.81      5.60 o 
  -5  20   7        2.54       -2.73      3.86 o 
  -4  20   7       13.91       21.03      3.76 o 
  -3  20   7       26.54       24.03      3.72 o 
  -2  20   7       59.76       56.33      3.29 o 
  -1  20   7        5.95        7.87      2.57 o 
   0  20   7        1.32       -2.43      2.51 o 
   1  20   7        7.13       10.48      2.66 o 
   2  20   7        0.12       -1.70      2.95 o 
   3  20   7        1.35        3.12      4.44 o 
   4  20   7       13.82       15.33      5.57 o 
  -5  21   7       22.20       14.59      5.69 o 
  -4  21   7      115.65      128.94      4.77 o 
  -3  21   7       28.14       34.75      4.22 o 
  -2  21   7        8.62        7.96      2.62 o 
  -1  21   7      170.27      164.76      3.54 o 
   0  21   7       58.42       69.86      2.98 o 
   1  21   7       22.59       28.11      2.88 o 
   2  21   7       30.69       36.74      4.67 o 
   3  21   7       17.79       13.13      4.88 o 
  -4  22   7        3.00       -0.30      4.54 o 
  -3  22   7      113.17      129.49      5.34 o 
  -2  22   7       13.63       22.84      3.99 o 
  -1  22   7        2.83        1.96      2.70 o 
   0  22   7        0.09       -2.29      2.72 o 
   1  22   7        0.25        1.65      3.25 o 
   2  22   7        7.08        9.09      5.01 o 
  -3  23   7       26.42       26.05      4.90 o 
  -2  23   7       33.88       36.97      4.43 o 
  -1  23   7        9.00       10.59      4.19 o 
   0  23   7        6.32        8.47      3.45 o 
   1  23   7       32.70       37.76      4.33 o 
 -10   0   8       29.29       36.02      7.92 o 
  -9   0   8      117.98      137.88      6.22 o 
  -8   0   8      462.49      468.00     10.20 o 
  -7   0   8      317.74      340.24      9.21 o 
  -6   0   8       67.36       46.99      2.68 o 
  -5   0   8      791.09      772.99     10.43 o 
  -4   0   8       67.33       75.83      2.61 o 
  -3   0   8     2701.19     2651.29     32.87 o 
  -2   0   8     2096.42     1940.19     25.83 o 
  -1   0   8      844.24      880.13     11.66 o 
   0   0   8      177.95      180.99      3.88 o 
   1   0   8     1945.16     1976.42     24.79 o 
   2   0   8      597.45      577.64      8.84 o 
   3   0   8        4.94        2.02      2.41 o 
   4   0   8        8.39        5.51      2.69 o 
   5   0   8        0.90       -2.96      2.96 o 
   6   0   8      198.30      192.96      5.84 o 
   7   0   8        0.28       -1.75      6.99 o 
   8   0   8        0.26       -6.43      6.95 o 
 -10   1   8        1.33       -2.73      3.96 o 
  -9   1   8        2.67       -2.04      3.19 o 
  -8   1   8        4.33        8.30      2.68 o 
  -7   1   8        2.63        3.01      2.00 o 
  -6   1   8       58.18       52.73      1.84 o 
  -5   1   8        1.16       -1.45      1.45 o 
  -4   1   8      148.18      142.88      2.77 o 
  -3   1   8       89.81       71.95      1.84 o 
  -2   1   8      344.11      325.31      3.94 o 
  -1   1   8       81.54       77.59      1.89 o 
   0   1   8      102.20       95.37      1.97 o 
   1   1   8       78.47       82.25      2.06 o 
   2   1   8       97.94       98.81      2.11 o 
   3   1   8       23.13       22.76      1.71 o 
   4   1   8       41.51       44.73      2.06 o 
   5   1   8        6.42        7.99      2.20 o 
   6   1   8        1.64        0.93      2.48 o 
   7   1   8       11.42        3.84      3.68 o 
   8   1   8        1.00       -0.36      5.03 o 
 -10   2   8       44.70       52.79      4.57 o 
  -9   2   8      213.43      201.02      4.97 o 
  -8   2   8      600.61      589.23      8.91 o 
  -7   2   8      296.66      309.77      5.23 o 
  -6   2   8      162.94      135.12      2.42 o 
  -5   2   8      501.45      497.61      5.02 o 
  -4   2   8     1022.86     1072.22      9.61 o 
  -3   2   8     2651.68     2615.14     22.95 o 
  -2   2   8      396.11      338.07      4.04 o 
  -1   2   8       37.13       40.39      1.68 o 
   0   2   8      361.22      375.85      4.43 o 
   1   2   8      858.19      880.30      8.55 o 
   2   2   8      343.53      333.12      3.99 o 
   3   2   8       76.51       61.77      1.98 o 
   4   2   8       22.36       20.33      2.02 o 
   5   2   8       32.55       40.27      2.38 o 
   6   2   8       97.15       95.99      3.05 o 
   7   2   8        8.73       11.94      3.76 o 
   8   2   8        1.62        4.60      5.03 o 
 -10   3   8       24.81       30.57      4.35 o 
  -9   3   8        6.07        3.27      3.34 o 
  -8   3   8        5.50        7.09      2.60 o 
  -7   3   8       50.64       50.09      2.60 o 
  -6   3   8      549.23      507.81      5.50 o 
  -5   3   8      158.21      159.78      2.64 o 
  -4   3   8       18.42        9.83      1.52 o 
  -3   3   8      303.98      297.29      3.91 o 
  -2   3   8        4.18        0.65      1.51 o 
  -1   3   8      890.23      876.37      9.38 o 
   0   3   8      335.01      319.41      3.84 o 
   1   3   8      103.02       92.43      2.02 o 
   2   3   8        8.20        2.71      1.66 o 
   3   3   8        5.84        6.28      1.74 o 
   4   3   8      130.14      135.18      2.66 o 
   5   3   8       26.98       29.11      2.33 o 
   6   3   8        9.32        8.60      2.81 o 
   7   3   8        4.65        3.19      3.77 o 
   8   3   8        3.13        0.68      4.93 o 
 -10   4   8       11.77        4.84      4.37 o 
  -9   4   8      115.67      115.62      4.10 o 
  -8   4   8      210.36      216.57      4.54 o 
  -7   4   8       54.25       60.98      2.64 o 
  -6   4   8       20.36       16.19      1.72 o 
  -5   4   8      312.87      314.26      4.03 o 
  -4   4   8     1478.41     1508.78     13.55 o 
  -3   4   8      969.75      974.60      9.59 o 
  -2   4   8       58.55       48.50      1.74 o 
  -1   4   8        0.24        2.70      1.58 o 
   0   4   8      303.39      311.51      4.12 o 
   1   4   8      321.31      314.76      3.96 o 
   2   4   8      170.52      159.67      2.58 o 
   3   4   8        3.95        3.15      1.78 o 
   4   4   8        3.10        2.32      1.93 o 
   5   4   8        5.21        3.77      2.25 o 
   6   4   8       12.64       12.32      2.79 o 
   7   4   8       34.02       35.61      4.92 o 
   8   4   8        0.71       -0.44      4.84 o 
 -10   5   8       80.64       96.35      5.18 o 
  -9   5   8        0.60       -1.31      3.56 o 
  -8   5   8       69.94       74.22      3.11 o 
  -7   5   8      223.90      213.70      4.21 o 
  -6   5   8      407.24      384.56      5.47 o 
  -5   5   8      654.39      663.42      6.51 o 
  -4   5   8        6.09        6.84      1.54 o 
  -3   5   8      104.90       95.07      2.10 o 
  -2   5   8      338.39      338.91      4.06 o 
  -1   5   8      620.59      599.51      6.33 o 
   0   5   8       61.33       50.80      1.80 o 
   1   5   8       28.45       31.05      1.74 o 
   2   5   8       22.31       19.00      1.81 o 
   3   5   8       29.20       36.05      2.04 o 
   4   5   8      187.94      191.59      3.55 o 
   5   5   8       13.90       12.88      2.41 o 
   6   5   8        1.88        0.23      3.03 o 
   7   5   8        0.39       -1.69      3.83 o 
   8   5   8        1.09        1.39      4.90 o 
 -10   6   8        4.64        0.62      4.46 o 
  -9   6   8       75.28       82.05      4.38 o 
  -8   6   8      210.53      206.42      4.39 o 
  -7   6   8      241.65      251.56      4.95 o 
  -6   6   8       11.06        8.84      2.09 o 
  -5   6   8      179.58      185.21      2.82 o 
  -4   6   8      717.00      695.29      7.21 o 
  -3   6   8      160.27      152.43      2.51 o 
  -2   6   8       39.76       42.01      1.75 o 
  -1   6   8        2.42        2.99      1.61 o 
   0   6   8        3.39        0.76      1.68 o 
   1   6   8      506.87      504.02      5.46 o 
   2   6   8      849.74      812.19      8.07 o 
   3   6   8       25.14       23.88      2.10 o 
   4   6   8       11.65       11.86      2.20 o 
   5   6   8        1.37        2.46      2.38 o 
   6   6   8        4.11        1.98      3.19 o 
   7   6   8        9.41        3.90      3.95 o 
 -10   7   8       76.29       79.81      5.11 o 
  -9   7   8       94.31       94.39      4.58 o 
  -8   7   8       45.15       55.55      3.22 o 
  -7   7   8      474.09      446.19      7.22 o 
  -6   7   8      623.64      597.88      7.54 o 
  -5   7   8      434.44      432.79      5.26 o 
  -4   7   8        4.80        3.82      1.72 o 
  -3   7   8      261.59      277.80      3.63 o 
  -2   7   8      850.09      809.44      7.94 o 
  -1   7   8      512.75      532.48      5.67 o 
   0   7   8      471.11      446.68      5.43 o 
   1   7   8      115.83      101.66      2.22 o 
   2   7   8        3.82        1.36      1.80 o 
   3   7   8      210.69      223.40      3.80 o 
   4   7   8      188.76      186.93      3.95 o 
   5   7   8       40.85       43.82      2.58 o 
   6   7   8        6.25        3.82      3.46 o 
   7   7   8        2.92        0.42      4.55 o 
 -10   8   8        1.44        4.59      4.65 o 
  -9   8   8       31.49       43.90      4.01 o 
  -8   8   8        0.81        2.96      2.96 o 
  -7   8   8        8.36        6.44      2.89 o 
  -6   8   8       16.94       15.65      2.37 o 
  -5   8   8        1.46        1.39      1.74 o 
  -4   8   8      211.20      213.33      3.47 o 
  -3   8   8      574.83      562.15      5.93 o 
  -2   8   8      104.77       92.87      2.14 o 
  -1   8   8       35.09       36.63      1.77 o 
   0   8   8      239.83      235.92      3.55 o 
   1   8   8       16.03       10.42      1.81 o 
   2   8   8      267.47      259.69      3.86 o 
   3   8   8       16.53       19.63      2.23 o 
   4   8   8        0.73       -1.63      2.30 o 
   5   8   8       71.84       79.30      2.74 o 
   6   8   8       18.27       14.10      3.56 o 
   7   8   8        6.38        5.83      4.14 o 
 -10   9   8       19.40       10.21     12.48 o 
  -9   9   8       14.09       12.91      4.01 o 
  -8   9   8       13.90       20.34      3.38 o 
  -7   9   8      284.62      294.57      5.82 o 
  -6   9   8      511.20      494.73      6.71 o 
  -5   9   8      552.22      551.19      7.17 o 
  -4   9   8       70.74       80.49      2.16 o 
  -3   9   8       20.35       22.01      1.74 o 
  -2   9   8     1092.50     1023.29      9.84 o 
  -1   9   8      351.72      339.13      4.20 o 
   0   9   8      303.13      287.34      4.01 o 
   1   9   8      241.21      239.87      3.62 o 
   2   9   8       82.45       78.77      2.46 o 
   3   9   8      387.08      391.37      5.73 o 
   4   9   8       84.03       93.68      2.81 o 
   5   9   8       10.54       14.88      3.06 o 
   6   9   8       17.85       16.83      3.72 o 
   7   9   8       25.20       14.39      4.21 o 
  -9  10   8       11.59       13.15      4.09 o 
  -8  10   8       14.46       16.88      3.94 o 
  -7  10   8        2.72       -1.44      3.07 o 
  -6  10   8        3.68        1.25      2.42 o 
  -5  10   8       18.64       11.41      2.47 o 
  -4  10   8        0.02        2.74      1.80 o 
  -3  10   8       30.12       28.04      1.81 o 
  -2  10   8      164.65      168.52      2.78 o 
  -1  10   8      347.03      318.28      4.11 o 
   0  10   8      348.18      335.96      4.42 o 
   1  10   8       24.54       24.21      2.01 o 
   2  10   8       65.76       58.11      2.30 o 
   3  10   8        3.57       -0.92      2.38 o 
   4  10   8        3.60        4.52      2.43 o 
   5  10   8        0.09        2.76      3.29 o 
   6  10   8        6.91        4.84      3.97 o 
   7  10   8        4.17        1.47      4.62 o 
  -9  11   8       13.87       17.24      4.16 o 
  -8  11   8       15.81       13.86      3.91 o 
  -7  11   8      223.15      230.32      5.25 o 
  -6  11   8      373.37      373.70      6.00 o 
  -5  11   8      335.16      356.55      5.52 o 
  -4  11   8      131.12      131.00      2.68 o 
  -3  11   8      495.72      471.78      5.48 o 
  -2  11   8      541.44      541.65      5.85 o 
  -1  11   8      393.63      384.95      4.80 o 
   0  11   8      332.33      332.08      4.43 o 
   1  11   8      138.95      142.57      2.88 o 
   2  11   8       29.37       32.17      2.30 o 
   3  11   8      107.30      118.01      3.19 o 
   4  11   8       35.36       42.34      3.40 o 
   5  11   8        0.59        1.17      3.66 o 
   6  11   8       20.68       15.77      4.20 o 
   7  11   8       28.59       17.99      4.83 o 
  -9  12   8       20.03       25.11      5.23 o 
  -8  12   8        9.85       14.57      4.07 o 
  -7  12   8        1.20       -1.98      3.06 o 
  -6  12   8       53.13       53.51      3.16 o 
  -5  12   8        0.92       -1.19      2.57 o 
  -4  12   8       93.30       92.42      2.54 o 
  -3  12   8      152.86      155.40      3.10 o 
  -2  12   8      174.47      170.03      3.08 o 
  -1  12   8        5.62        6.09      2.05 o 
   0  12   8       85.14       77.90      2.52 o 
   1  12   8        3.73        6.87      2.19 o 
   2  12   8        5.22        7.68      2.54 o 
   3  12   8        5.95       10.37      2.59 o 
   4  12   8       26.65       22.58      2.55 o 
   5  12   8       22.64       24.54      3.86 o 
   6  12   8        3.40        5.93      4.59 o 
  -8  13   8       43.94       52.39      4.75 o 
  -7  13   8      179.66      185.11      5.36 o 
  -6  13   8      202.69      203.99      4.58 o 
  -5  13   8      190.05      196.18      4.21 o 
  -4  13   8        1.17        4.07      2.28 o 
  -3  13   8      187.99      164.11      3.21 o 
  -2  13   8       61.44       63.93      2.58 o 
  -1  13   8      306.96      302.06      4.53 o 
   0  13   8      179.96      176.62      3.32 o 
   1  13   8        1.46       -1.67      2.29 o 
   2  13   8      102.77       96.23      3.23 o 
   3  13   8      120.21      118.25      3.38 o 
   4  13   8        4.25        4.54      2.85 o 
   5  13   8        6.09        1.68      3.85 o 
   6  13   8       17.99       24.08      5.14 o 
  -8  14   8       16.32        8.58      4.78 o 
  -7  14   8        9.45       12.22      4.62 o 
  -6  14   8        7.40        3.02      3.23 o 
  -5  14   8       29.01       25.61      3.25 o 
  -4  14   8      214.84      230.87      4.83 o 
  -3  14   8       65.14       68.18      2.61 o 
  -2  14   8       56.22       62.78      2.62 o 
  -1  14   8        8.19        6.67      2.22 o 
   0  14   8       41.17       42.31      2.45 o 
   1  14   8       31.24       40.44      2.62 o 
   2  14   8       28.84       39.18      2.92 o 
   3  14   8       48.02       60.14      3.13 o 
   4  14   8       10.42        6.61      3.74 o 
   5  14   8        3.96        1.51      3.90 o 
   6  14   8        4.31        1.63      4.63 o 
  -8  15   8       10.67        6.14      5.15 o 
  -7  15   8       73.83       77.40      5.12 o 
  -6  15   8       29.70       26.00      3.81 o 
  -5  15   8       80.51       67.21      3.68 o 
  -4  15   8        0.30        3.85      3.18 o 
  -3  15   8        3.62        0.51      2.06 o 
  -2  15   8      153.80      147.68      3.30 o 
  -1  15   8      286.50      285.12      4.81 o 
   0  15   8       53.31       51.11      2.63 o 
   1  15   8       11.24       13.77      2.51 o 
   2  15   8        1.28       -0.19      2.81 o 
   3  15   8       16.24       15.05      2.74 o 
   4  15   8        8.54        9.37      3.92 o 
   5  15   8        0.79        1.99      4.05 o 
  -7  16   8        3.08       -4.56      4.56 o 
  -6  16   8       14.50       15.04      3.53 o 
  -5  16   8       35.40       37.41      3.50 o 
  -4  16   8      366.22      362.81      6.97 o 
  -3  16   8       48.89       47.92      2.37 o 
  -2  16   8        3.29        2.36      2.47 o 
  -1  16   8       11.62       16.06      2.60 o 
   0  16   8       71.23       77.25      3.07 o 
   1  16   8       32.65       36.51      2.89 o 
   2  16   8       66.56       72.81      3.47 o 
   3  16   8       38.66       43.86      2.78 o 
   4  16   8        3.09        7.47      4.10 o 
   5  16   8        3.39        3.66      5.07 o 
  -7  17   8       11.21        4.39      5.45 o 
  -6  17   8        5.09        8.27      4.38 o 
  -5  17   8       15.47       16.72      3.62 o 
  -4  17   8       22.72       26.94      3.63 o 
  -3  17   8        2.50        3.30      2.20 o 
  -2  17   8       35.04       25.12      2.45 o 
  -1  17   8      157.61      163.17      3.97 o 
   0  17   8        1.24       -2.69      2.69 o 
   1  17   8        6.56        4.40      3.00 o 
   2  17   8        0.59       -1.34      2.94 o 
   3  17   8        0.25        8.00      4.06 o 
   4  17   8       26.92       37.71      4.33 o 
  -6  18   8        7.21        9.54      4.95 o 
  -5  18   8       64.81       70.37      4.16 o 
  -4  18   8      216.33      227.04      5.37 o 
  -3  18   8      148.32      160.67      3.78 o 
  -2  18   8       22.87       25.91      2.54 o 
  -1  18   8       20.22       28.93      2.94 o 
   0  18   8        8.35        5.51      2.90 o 
   1  18   8       35.30       35.27      3.27 o 
   2  18   8       42.86       51.58      3.15 o 
   3  18   8       48.04       57.35      4.38 o 
   4  18   8       17.04       14.66      4.88 o 
  -6  19   8        1.51        7.11      6.38 o 
  -5  19   8        0.31       -2.93      3.77 o 
  -4  19   8        4.76        1.17      3.78 o 
  -3  19   8       22.59       30.24      3.87 o 
  -2  19   8       11.33       15.12      2.62 o 
  -1  19   8        9.86        6.64      2.70 o 
   0  19   8        0.23       -1.49      3.05 o 
   1  19   8       57.01       48.74      3.39 o 
   2  19   8        0.10        4.23      3.72 o 
   3  19   8        0.31        1.99      5.02 o 
  -5  20   8       84.62       94.06      5.12 o 
  -4  20   8       18.23       20.81      4.14 o 
  -3  20   8       23.15       19.32      4.28 o 
  -2  20   8       34.52       45.33      3.05 o 
  -1  20   8       17.76       15.80      2.89 o 
   0  20   8        9.53        5.94      2.92 o 
   1  20   8       79.58       82.17      3.48 o 
   2  20   8       30.87       38.46      4.84 o 
  -4  21   8       53.93       52.71      5.22 o 
  -3  21   8        8.39        3.10      4.64 o 
  -2  21   8        4.58        6.96      4.61 o 
  -1  21   8       11.37       15.74      2.92 o 
   0  21   8        2.98        3.10      2.86 o 
   1  21   8        0.25        7.29      4.15 o 
  -2  22   8       13.53       14.78      4.85 o 
  -1  22   8        1.56        4.24      4.44 o 
 -10   1   9        2.97       -3.27      4.56 o 
  -9   1   9        8.36        6.08      3.62 o 
  -8   1   9      303.58      302.31      6.70 o 
  -7   1   9      498.92      493.32      6.71 o 
  -6   1   9      783.24      756.16      8.45 o 
  -5   1   9       81.61       87.22      2.30 o 
  -4   1   9      751.45      683.10      6.78 o 
  -3   1   9     1044.83     1057.58      9.86 o 
  -2   1   9      365.24      382.07      4.84 o 
  -1   1   9      795.30      759.74      7.43 o 
   0   1   9      162.58      132.05      2.43 o 
   1   1   9      615.56      643.17      6.51 o 
   2   1   9      102.20      110.51      2.57 o 
   3   1   9      175.05      177.10      3.12 o 
   4   1   9       24.59       20.32      2.30 o 
   5   1   9        4.36        0.53      2.64 o 
   6   1   9        0.11        0.91      2.79 o 
   7   1   9        1.41        2.89      4.79 o 
 -10   2   9        4.23        1.57      4.51 o 
  -9   2   9      107.09      107.51      4.72 o 
  -8   2   9        0.54       -0.25      3.29 o 
  -7   2   9        0.42       -2.56      2.56 o 
  -6   2   9       22.42       23.54      2.16 o 
  -5   2   9      103.98       94.49      2.39 o 
  -4   2   9      373.44      341.89      4.18 o 
  -3   2   9        3.24       -1.77      1.77 o 
  -2   2   9       26.72       23.70      1.84 o 
  -1   2   9      525.08      530.53      5.57 o 
   0   2   9        8.20        6.93      1.74 o 
   1   2   9       13.10       12.03      1.83 o 
   2   2   9        9.64        8.51      2.05 o 
   3   2   9       27.79       31.26      2.19 o 
   4   2   9        4.05        3.78      2.25 o 
   5   2   9        0.08       -1.67      2.60 o 
   6   2   9       29.33       28.66      2.91 o 
   7   2   9        0.23       -3.17      5.83 o 
 -10   3   9       12.63        5.90      4.58 o 
  -9   3   9        4.53        3.69      3.64 o 
  -8   3   9      172.73      178.59      5.00 o 
  -7   3   9      404.54      394.09      6.22 o 
  -6   3   9      433.73      440.92      5.63 o 
  -5   3   9       11.97        9.85      1.95 o 
  -4   3   9      414.65      381.13      4.43 o 
  -3   3   9      572.31      590.73      6.29 o 
  -2   3   9      448.28      470.29      5.11 o 
  -1   3   9     1072.56     1038.50     10.58 o 
   0   3   9        1.99       -1.16      1.71 o 
   1   3   9       25.37       35.85      1.99 o 
   2   3   9      179.21      183.66      3.15 o 
   3   3   9      230.53      235.95      3.79 o 
   4   3   9       43.84       40.46      2.43 o 
   5   3   9        0.85        0.20      2.90 o 
   6   3   9        1.64        3.97      2.77 o 
   7   3   9        0.17        1.02      4.08 o 
 -10   4   9       14.33       11.33      8.42 o 
  -9   4   9       45.74       56.03      3.89 o 
  -8   4   9      124.24      136.32      3.94 o 
  -7   4   9        2.13       -0.89      2.64 o 
  -6   4   9      174.95      188.59      3.32 o 
  -5   4   9      287.38      277.06      4.15 o 
  -4   4   9      253.57      232.74      3.42 o 
  -3   4   9      178.00      171.20      3.04 o 
  -2   4   9       37.77       36.71      2.05 o 
  -1   4   9      300.02      295.47      4.00 o 
   0   4   9      112.33      118.55      2.54 o 
   1   4   9      528.78      520.52      5.91 o 
   2   4   9        6.83        4.78      2.05 o 
   3   4   9        0.50        2.47      2.11 o 
   4   4   9       30.61       32.42      2.42 o 
   5   4   9        0.34        2.95      2.76 o 
   6   4   9       30.61       30.51      3.60 o 
   7   4   9        0.02        1.93      4.26 o 
  -9   5   9        3.95        5.29      3.97 o 
  -8   5   9       85.64       92.35      3.68 o 
  -7   5   9      261.02      265.56      5.42 o 
  -6   5   9      156.67      155.62      3.25 o 
  -5   5   9       11.98       14.16      2.15 o 
  -4   5   9       74.09       71.19      2.24 o 
  -3   5   9      342.32      342.20      4.27 o 
  -2   5   9      967.23      945.87      9.22 o 
  -1   5   9       43.51       38.77      2.07 o 
   0   5   9       62.36       63.80      2.29 o 
   1   5   9        2.18        2.26      1.97 o 
   2   5   9       14.72       15.79      2.12 o 
   3   5   9       97.60       94.16      2.57 o 
   4   5   9      100.99      104.76      2.95 o 
   5   5   9        5.59       -0.54      2.76 o 
   6   5   9       20.04       26.40      3.90 o 
   7   5   9        1.77        2.69      4.47 o 
  -9   6   9       25.15       26.88      4.68 o 
  -8   6   9      130.15      143.59      4.01 o 
  -7   6   9        0.86        1.17      3.48 o 
  -6   6   9      259.10      260.00      4.85 o 
  -5   6   9      472.91      444.54      5.65 o 
  -4   6   9      486.83      446.78      5.62 o 
  -3   6   9      126.81      126.50      2.52 o 
  -2   6   9       29.89       30.68      1.98 o 
  -1   6   9       54.58       62.97      2.90 o 
   0   6   9      374.02      361.59      4.66 o 
   1   6   9      178.24      175.82      3.05 o 
   2   6   9       10.43        7.58      2.09 o 
   3   6   9        0.13       -2.22      2.22 o 
   4   6   9        0.58        1.24      2.44 o 
   5   6   9       55.57       70.69      3.07 o 
   6   6   9       38.55       46.37      4.00 o 
  -9   7   9        4.30        4.71      4.63 o 
  -8   7   9       28.04       21.19      3.20 o 
  -7   7   9      195.85      206.86      4.93 o 
  -6   7   9       84.25       92.31      3.07 o 
  -5   7   9       82.81       83.29      2.49 o 
  -4   7   9       94.26       89.79      2.59 o 
  -3   7   9      167.86      167.66      2.94 o 
  -2   7   9      493.15      485.02      5.42 o 
  -1   7   9       83.64       74.98      2.21 o 
   0   7   9      514.98      518.07      5.93 o 
   1   7   9       26.39       31.40      2.16 o 
   2   7   9       60.97       58.88      2.45 o 
   3   7   9       62.16       61.35      2.68 o 
   4   7   9       40.99       41.05      2.62 o 
   5   7   9        7.04        6.81      2.74 o 
   6   7   9        2.03        2.51      3.87 o 
  -9   8   9       91.87       96.84      5.43 o 
  -8   8   9       29.47       28.81      3.37 o 
  -7   8   9        6.95        8.44      3.18 o 
  -6   8   9      185.24      181.00      3.75 o 
  -5   8   9      834.60      836.98      9.24 o 
  -4   8   9      746.27      732.25      8.28 o 
  -3   8   9      425.03      418.38      5.11 o 
  -2   8   9      107.09       97.82      2.45 o 
  -1   8   9      283.02      302.48      4.22 o 
   0   8   9      551.00      546.65      6.42 o 
   1   8   9       48.00       56.63      2.47 o 
   2   8   9        1.83        0.26      2.28 o 
   3   8   9       15.98       15.21      2.59 o 
   4   8   9        2.54        2.80      2.47 o 
   5   8   9       62.89       65.68      3.33 o 
   6   8   9        7.70        5.45      3.93 o 
  -9   9   9       18.98       27.21      4.69 o 
  -8   9   9        6.13        9.12      3.53 o 
  -7   9   9       42.49       49.97      3.53 o 
  -6   9   9       23.00       26.60      2.87 o 
  -5   9   9       67.97       73.05      2.69 o 
  -4   9   9      143.81      136.11      2.94 o 
  -3   9   9       13.00        8.68      2.10 o 
  -2   9   9       13.07       12.73      2.14 o 
  -1   9   9       32.31       31.49      2.27 o 
   0   9   9       64.13       62.92      2.51 o 
   1   9   9       32.82       28.70      2.40 o 
   2   9   9       91.77       93.15      2.95 o 
   3   9   9        3.73       -0.55      2.55 o 
   4   9   9       17.63       12.51      2.67 o 
   5   9   9       14.03       16.39      3.19 o 
   6   9   9        0.45        1.09      4.35 o 
  -9  10   9      135.58      144.02      6.40 o 
  -8  10   9       72.74       76.52      4.58 o 
  -7  10   9        0.43        0.65      3.25 o 
  -6  10   9      189.77      185.01      5.57 o 
  -5  10   9      674.15      655.02      8.87 o 
  -4  10   9      334.76      342.89      5.14 o 
  -3  10   9       32.32       35.97      2.37 o 
  -2  10   9       37.89       38.67      2.26 o 
  -1  10   9      408.83      404.48      5.31 o 
   0  10   9      288.98      296.17      4.50 o 
   1  10   9       72.50       68.18      2.65 o 
   2  10   9       77.48       73.94      3.00 o 
   3  10   9        5.16        1.98      2.65 o 
   4  10   9       65.39       67.35      3.02 o 
   5  10   9       13.64       12.39      4.20 o 
   6  10   9        0.49        7.67      4.76 o 
  -8  11   9        0.44       -3.16      4.31 o 
  -7  11   9        1.25        1.69      3.34 o 
  -6  11   9        0.69       -2.11      2.97 o 
  -5  11   9        9.38        7.77      2.88 o 
  -4  11   9        9.15        5.44      2.33 o 
  -3  11   9        6.39        2.70      2.40 o 
  -2  11   9       10.89        6.88      2.29 o 
  -1  11   9       11.64        9.91      2.25 o 
   0  11   9       27.54       29.43      2.39 o 
   1  11   9       51.10       48.78      2.70 o 
   2  11   9       95.78      100.09      3.28 o 
   3  11   9        4.81        6.74      2.73 o 
   4  11   9       17.15       17.23      2.93 o 
   5  11   9        5.90       -0.27      4.34 o 
  -8  12   9        1.82       -4.79      4.79 o 
  -7  12   9        7.71        6.59      3.56 o 
  -6  12   9      135.11      137.20      4.13 o 
  -5  12   9      283.32      287.48      5.51 o 
  -4  12   9      335.64      312.92      4.99 o 
  -3  12   9      155.51      159.11      3.46 o 
  -2  12   9        0.70       -2.32      2.32 o 
  -1  12   9      362.86      349.50      4.94 o 
   0  12   9       99.57      112.75      3.01 o 
   1  12   9       58.77       55.89      2.99 o 
   2  12   9      108.18      119.38      3.86 o 
   3  12   9        2.53        8.18      2.83 o 
   4  12   9       35.64       29.82      3.21 o 
   5  12   9       29.14       26.74      5.52 o 
  -8  13   9        2.89        0.39      5.38 o 
  -7  13   9       93.10      103.97      4.97 o 
  -6  13   9        9.36       10.40      3.57 o 
  -5  13   9       14.10       13.48      3.38 o 
  -4  13   9        9.51        2.79      1.99 o 
  -3  13   9       14.02       14.38      2.55 o 
  -2  13   9      166.01      172.43      3.59 o 
  -1  13   9       14.40       14.03      2.65 o 
   0  13   9       67.44       67.12      2.81 o 
   1  13   9        3.59        2.55      2.71 o 
   2  13   9       66.34       64.78      3.17 o 
   3  13   9       12.49       14.93      2.92 o 
   4  13   9        0.58        2.76      3.99 o 
   5  13   9        5.78        5.81      4.82 o 
  -7  14   9        1.72        3.66      5.19 o 
  -6  14   9      100.33      109.86      5.16 o 
  -5  14   9      124.43      126.89      4.37 o 
  -4  14   9       61.45       66.18      4.07 o 
  -3  14   9       69.26       65.93      2.93 o 
  -2  14   9       51.69       46.38      2.83 o 
  -1  14   9       38.06       28.37      2.76 o 
   0  14   9       12.14       10.30      2.70 o 
   1  14   9       69.98       72.97      3.22 o 
   2  14   9       11.77        9.52      2.95 o 
   3  14   9        5.56        6.23      2.95 o 
   4  14   9       26.85       29.31      4.22 o 
  -7  15   9       54.58       73.07      6.18 o 
  -6  15   9        8.30       12.97      3.99 o 
  -5  15   9        1.71        0.18      3.56 o 
  -4  15   9        8.15        0.39      3.46 o 
  -3  15   9       78.22       73.53      3.05 o 
  -2  15   9      209.87      221.84      4.22 o 
  -1  15   9        6.52        1.24      2.72 o 
   0  15   9       12.95       12.03      2.86 o 
   1  15   9        3.33        3.08      2.98 o 
   2  15   9       16.39       14.09      3.11 o 
   3  15   9        8.31        8.32      3.15 o 
   4  15   9       21.13       32.24      5.14 o 
  -6  16   9      104.92      112.31      5.12 o 
  -5  16   9      107.06      106.06      4.38 o 
  -4  16   9       11.94       11.66      3.69 o 
  -3  16   9        1.41        2.56      2.41 o 
  -2  16   9        8.38        7.32      2.89 o 
  -1  16   9       22.54       23.52      3.10 o 
   0  16   9       71.90       63.64      3.32 o 
   1  16   9      140.53      153.23      4.13 o 
   2  16   9        2.16       -0.44      3.20 o 
   3  16   9       16.76       16.87      4.18 o 
   4  16   9        0.50       -4.61      5.13 o 
  -6  17   9       71.13       64.38      6.95 o 
  -5  17   9        1.90        2.51      3.85 o 
  -4  17   9        1.93        7.38      3.80 o 
  -3  17   9      111.21      106.71      3.36 o 
  -2  17   9      219.81      237.70      5.80 o 
  -1  17   9       57.79       72.26      3.39 o 
   0  17   9       11.78        9.20      3.09 o 
   1  17   9        0.87        1.88      3.25 o 
   2  17   9       31.45       33.67      3.36 o 
   3  17   9        8.45       17.00      5.21 o 
  -5  18   9       43.07       51.81      4.90 o 
  -4  18   9        1.26       -2.67      3.92 o 
  -3  18   9       18.12       18.75      4.00 o 
  -2  18   9        1.77       -2.08      2.87 o 
  -1  18   9       13.59       15.97      3.18 o 
   0  18   9        0.25       -0.53      3.42 o 
   1  18   9        2.03        1.11      3.25 o 
   2  18   9        0.23       -0.53      4.68 o 
  -4  19   9       20.01       15.07      4.66 o 
  -3  19   9      138.55      162.23      5.80 o 
  -2  19   9       68.62       73.02      4.30 o 
  -1  19   9       10.29       16.43      3.01 o 
   0  19   9        0.94       -0.43      3.43 o 
   1  19   9        8.93        5.42      4.03 o 
  -2  20   9        5.87       10.18      4.73 o 
  -1  20   9        5.84        7.09      3.57 o 
   0  20   9        1.31        2.73      3.96 o 
  -9   0  10       30.62       31.69      6.00 o 
  -8   0  10        1.55        4.32      5.27 o 
  -7   0  10      230.26      228.96      7.70 o 
  -6   0  10      483.70      492.53      9.26 o 
  -5   0  10      377.09      375.81      7.54 o 
  -4   0  10      246.10      220.06      5.11 o 
  -3   0  10       59.27       57.79      3.31 o 
  -2   0  10     1010.32      982.32     14.17 o 
  -1   0  10      284.37      295.05      5.75 o 
   0   0  10      191.74      189.12      4.69 o 
   1   0  10      117.04       98.39      3.85 o 
   2   0  10       44.11       44.48      4.09 o 
   3   0  10      116.02      115.48      4.16 o 
   4   0  10        9.75        7.48      3.72 o 
   5   0  10        0.52        0.15      4.32 o 
   6   0  10        0.77        6.20      5.06 o 
  -9   1  10        1.02        2.71      3.90 o 
  -8   1  10        0.49       -3.69      3.69 o 
  -7   1  10       48.05       46.04      2.90 o 
  -6   1  10        8.69        1.05      2.35 o 
  -5   1  10        5.61       -1.69      2.27 o 
  -4   1  10       10.03        9.26      2.14 o 
  -3   1  10        1.08        1.19      2.04 o 
  -2   1  10       15.20        7.13      2.02 o 
  -1   1  10        0.12       -1.90      1.90 o 
   0   1  10       13.31       12.29      2.17 o 
   1   1  10       45.33       43.04      2.38 o 
   2   1  10       11.87       12.03      2.29 o 
   3   1  10       24.81       28.07      2.49 o 
   4   1  10        1.80       -2.57      2.57 o 
   5   1  10        0.17        5.38      3.04 o 
   6   1  10        0.84       -0.34      3.46 o 
  -9   2  10       28.31       26.67      4.08 o 
  -8   2  10        1.57        7.33      3.68 o 
  -7   2  10      138.00      132.10      3.78 o 
  -6   2  10      670.09      676.17      7.97 o 
  -5   2  10      544.36      514.14      6.25 o 
  -4   2  10      322.09      296.74      4.35 o 
  -3   2  10       19.58       19.10      2.14 o 
  -2   2  10      629.95      633.01      6.82 o 
  -1   2  10      448.79      460.24      5.41 o 
   0   2  10       14.16       13.02      2.25 o 
   1   2  10      164.73      146.78      3.03 o 
   2   2  10        0.18        2.83      2.26 o 
   3   2  10      142.90      150.61      3.17 o 
   4   2  10       17.77       18.56      2.74 o 
   5   2  10       41.52       48.78      3.50 o 
   6   2  10        6.49       10.98      4.10 o 
  -9   3  10        0.77       -3.99      3.99 o 
  -8   3  10       38.59       31.91      3.94 o 
  -7   3  10      113.61      122.92      3.73 o 
  -6   3  10        0.59       -1.73      2.34 o 
  -5   3  10       50.43       49.17      2.43 o 
  -4   3  10      196.49      201.79      3.46 o 
  -3   3  10      159.54      149.68      2.95 o 
  -2   3  10       43.40       39.23      2.19 o 
  -1   3  10       30.97       27.06      2.22 o 
   0   3  10       53.84       42.74      2.34 o 
   1   3  10      202.93      214.31      3.63 o 
   2   3  10        2.36        2.08      2.30 o 
   3   3  10        4.45        5.29      2.46 o 
   4   3  10        1.17        1.68      2.65 o 
   5   3  10        6.50        5.12      3.06 o 
   6   3  10        3.74        1.09      4.19 o 
  -9   4  10        8.94       12.90      3.97 o 
  -8   4  10        3.53        2.33      3.27 o 
  -7   4  10       17.08       13.11      3.17 o 
  -6   4  10      367.21      383.82      5.39 o 
  -5   4  10      362.48      350.81      4.96 o 
  -4   4  10      141.79      145.97      3.05 o 
  -3   4  10       30.69       29.42      2.28 o 
  -2   4  10      551.51      551.13      6.36 o 
  -1   4  10      467.31      487.56      5.82 o 
   0   4  10      183.44      183.84      3.36 o 
   1   4  10       21.80       19.87      2.35 o 
   2   4  10      159.80      170.24      3.40 o 
   3   4  10        6.55        8.54      2.54 o 
   4   4  10        0.88       -2.81      2.81 o 
   5   4  10       21.43       17.79      3.15 o 
   6   4  10        3.40        2.83      4.70 o 
  -9   5  10       15.42       10.64      4.88 o 
  -8   5  10      151.06      155.61      4.36 o 
  -7   5  10       30.23       26.05      3.31 o 
  -6   5  10      150.22      169.38      3.38 o 
  -5   5  10        2.13        1.25      2.27 o 
  -4   5  10      339.81      343.29      4.89 o 
  -3   5  10      363.13      347.89      4.73 o 
  -2   5  10      165.61      147.91      2.99 o 
  -1   5  10        5.97        5.49      2.14 o 
   0   5  10      249.25      261.22      4.37 o 
   1   5  10      200.54      202.28      3.56 o 
   2   5  10       73.53       77.58      2.81 o 
   3   5  10       31.76       34.82      2.65 o 
   4   5  10       12.14       13.55      2.98 o 
   5   5  10        0.17        3.38      3.07 o 
  -8   6  10        2.42        1.57      3.34 o 
  -7   6  10       59.99       55.94      3.49 o 
  -6   6  10      171.80      166.37      4.36 o 
  -5   6  10      361.91      383.87      5.29 o 
  -4   6  10        2.57       -0.80      2.42 o 
  -3   6  10       11.38        7.20      2.35 o 
  -2   6  10       68.37       71.95      2.63 o 
  -1   6  10       39.16       45.07      2.46 o 
   0   6  10      325.94      327.88      4.89 o 
   1   6  10       18.87       10.19      2.43 o 
   2   6  10      133.49      135.58      3.22 o 
   3   6  10        5.35       -1.46      2.68 o 
   4   6  10        5.89        4.17      3.11 o 
   5   6  10       16.48       14.03      3.34 o 
  -8   7  10      159.62      153.98      4.39 o 
  -7   7  10      123.84      122.63      4.13 o 
  -6   7  10       12.54       16.64      2.94 o 
  -5   7  10      108.11       99.52      2.99 o 
  -4   7  10      545.27      560.68      7.23 o 
  -3   7  10      610.13      614.83      7.68 o 
  -2   7  10      314.40      309.94      4.92 o 
  -1   7  10       65.23       65.13      2.60 o 
   0   7  10       72.46       79.72      2.98 o 
   1   7  10       16.21       26.01      2.55 o 
   2   7  10      160.52      172.28      3.62 o 
   3   7  10        3.21        5.00      2.80 o 
   4   7  10       27.43       31.43      3.31 o 
   5   7  10        0.09        4.46      4.49 o 
  -8   8  10        3.63        4.27      3.49 o 
  -7   8  10        3.28        3.68      3.54 o 
  -6   8  10        3.11       -0.58      3.07 o 
  -5   8  10       37.80       45.82      2.69 o 
  -4   8  10       27.43       31.18      2.67 o 
  -3   8  10       13.59       12.63      2.57 o 
  -2   8  10       79.18       85.90      3.13 o 
  -1   8  10       33.14       28.13      2.50 o 
   0   8  10       29.37       28.93      2.62 o 
   1   8  10        0.95       -2.53      2.53 o 
   2   8  10       92.31       86.19      3.11 o 
   3   8  10        0.56       -2.78      2.78 o 
   4   8  10       24.84       26.57      3.18 o 
   5   8  10       23.73       17.53      4.69 o 
  -8   9  10      103.03      111.51      5.37 o 
  -7   9  10      100.48      107.89      4.28 o 
  -6   9  10        9.04       11.16      3.60 o 
  -5   9  10       22.09       21.51      2.49 o 
  -4   9  10      224.69      233.55      4.25 o 
  -3   9  10      467.15      461.81      6.42 o 
  -2   9  10       97.93       93.24      2.91 o 
  -1   9  10        6.57       10.29      2.42 o 
   0   9  10      122.71      125.20      3.24 o 
   1   9  10      188.44      194.34      3.78 o 
   2   9  10       37.20       40.31      3.03 o 
   3   9  10       13.43       17.55      2.95 o 
   4   9  10       11.18        7.17      3.10 o 
   5   9  10        1.45       -4.66      4.66 o 
  -8  10  10        3.59        1.12      4.96 o 
  -7  10  10        8.28        9.41      3.76 o 
  -6  10  10        3.00       -1.71      3.50 o 
  -5  10  10       19.91       25.70      3.22 o 
  -4  10  10       16.06       14.87      2.62 o 
  -3  10  10        4.03        1.28      2.65 o 
  -2  10  10       37.34       38.25      3.11 o 
  -1  10  10        0.12       -2.24      2.44 o 
   0  10  10        0.33       -0.90      2.58 o 
   1  10  10       16.17       15.13      2.83 o 
   2  10  10       17.85       17.23      2.99 o 
   3  10  10        7.73        3.09      3.03 o 
   4  10  10       16.28       19.13      3.43 o 
  -7  11  10      117.54      121.67      5.03 o 
  -6  11  10        1.82        6.66      3.63 o 
  -5  11  10       19.81       18.26      3.45 o 
  -4  11  10      313.05      308.40      5.16 o 
  -3  11  10      363.69      362.90      5.65 o 
  -2  11  10      158.21      147.34      3.60 o 
  -1  11  10        0.06       -2.62      2.62 o 
   0  11  10       69.26       74.82      3.05 o 
   1  11  10      133.95      145.32      3.84 o 
   2  11  10        7.78        8.25      3.07 o 
   3  11  10        1.18        0.82      2.90 o 
   4  11  10       35.41       38.89      4.77 o 
  -7  12  10       30.77       37.15      4.26 o 
  -6  12  10        1.48        1.51      3.72 o 
  -5  12  10       13.12       13.16      3.49 o 
  -4  12  10       16.35       17.08      2.66 o 
  -3  12  10        1.17       -2.25      2.72 o 
  -2  12  10        1.40       -2.80      2.80 o 
  -1  12  10        1.10        0.73      2.65 o 
   0  12  10       19.81       18.39      3.07 o 
   1  12  10        4.50        1.56      3.03 o 
   2  12  10       23.34       29.14      3.23 o 
   3  12  10       14.72       16.96      3.22 o 
   4  12  10       48.06       41.53      5.44 o 
  -7  13  10       54.47       62.03     14.37 o 
  -6  13  10       11.01       13.81      4.09 o 
  -5  13  10       48.76       48.06      3.76 o 
  -4  13  10      237.47      230.17      4.63 o 
  -3  13  10      176.60      180.08      3.91 o 
  -2  13  10       60.06       59.84      3.15 o 
  -1  13  10        8.33        8.45      2.90 o 
   0  13  10       65.22       64.75      3.57 o 
   1  13  10       96.15       92.96      3.89 o 
   2  13  10       12.15       10.13      3.43 o 
   3  13  10        0.42       -3.51      3.51 o 
  -6  14  10        1.25       -0.62      4.39 o 
  -5  14  10      154.83      170.68      5.86 o 
  -4  14  10        2.26       -0.31      2.89 o 
  -3  14  10        0.01        0.88      2.86 o 
  -2  14  10        1.08        4.33      3.02 o 
  -1  14  10       78.95       93.51      3.56 o 
   0  14  10      125.26      139.35      4.12 o 
   1  14  10        4.58        4.07      3.55 o 
   2  14  10        9.09        7.84      3.44 o 
   3  14  10        0.32        2.55      4.78 o 
  -5  15  10        2.97        9.30      4.28 o 
  -4  15  10      205.25      220.75      5.50 o 
  -3  15  10       60.32       57.09      3.26 o 
  -2  15  10        1.89        2.52      3.53 o 
  -1  15  10        0.02       -2.23      3.24 o 
   0  15  10       33.82       37.66      3.56 o 
   1  15  10        6.06        3.48      3.45 o 
   2  15  10        0.53        1.09      3.59 o 
  -5  16  10       47.49       53.22      4.99 o 
  -4  16  10       12.31       15.38      5.10 o 
  -3  16  10        2.02       -0.62      3.37 o 
  -2  16  10        3.16        8.79      3.25 o 
  -1  16  10      110.13      114.91      4.16 o 
   0  16  10       53.35       71.30      3.95 o 
   1  16  10        3.80        2.47      3.67 o 
   2  16  10        5.69       10.61      4.69 o 
  -4  17  10       41.08       46.55      4.96 o 
  -3  17  10       38.76       44.32      4.97 o 
  -2  17  10        8.30        2.35      3.51 o 
  -1  17  10       17.16       16.69      3.86 o 
   0  17  10        0.25       -1.43      3.92 o 
   1  17  10        3.31       -3.93      3.99 o 
  -2  18  10        2.64       -2.15      5.22 o 
  -1  18  10       59.06       76.27      4.38 o 
  -8   1  11       93.28      110.40      4.96 o 
  -7   1  11       15.13       13.68      3.53 o 
  -6   1  11       33.37       38.84      2.79 o 
  -5   1  11      442.49      446.83      6.21 o 
  -4   1  11      461.39      467.35      6.36 o 
  -3   1  11      225.83      200.60      3.72 o 
  -2   1  11       36.38       24.31      2.64 o 
  -1   1  11      176.16      178.63      3.66 o 
   0   1  11      509.40      513.83      7.21 o 
   1   1  11       76.37       80.66      3.14 o 
   2   1  11        6.17        8.66      2.77 o 
   3   1  11        5.99        4.64      3.00 o 
   4   1  11        0.25       -1.56      3.23 o 
  -8   2  11        3.99       -1.89      4.13 o 
  -7   2  11        0.73        1.44      3.11 o 
  -6   2  11        5.13        5.01      2.64 o 
  -5   2  11       64.57       64.71      2.91 o 
  -4   2  11        2.27       -2.50      2.50 o 
  -3   2  11       32.76       36.43      2.61 o 
  -2   2  11      154.68      152.45      3.53 o 
  -1   2  11       30.96       27.71      2.73 o 
   0   2  11        0.91        4.92      2.64 o 
   1   2  11        0.30        6.52      2.74 o 
   2   2  11        2.05        0.09      2.68 o 
   3   2  11       53.66       58.88      3.24 o 
   4   2  11       14.54       22.34      3.39 o 
  -8   3  11      148.53      158.30      5.28 o 
  -7   3  11        1.66        2.42      3.22 o 
  -6   3  11      136.34      138.63      3.41 o 
  -5   3  11      165.92      163.34      3.55 o 
  -4   3  11      596.58      623.36      7.63 o 
  -3   3  11       95.69       89.03      2.98 o 
  -2   3  11       10.47        8.71      2.63 o 
  -1   3  11       40.60       46.96      2.83 o 
   0   3  11      157.83      171.25      3.79 o 
   1   3  11       66.07       69.87      2.95 o 
   2   3  11        4.28        6.51      2.84 o 
   3   3  11        2.39       -3.01      3.01 o 
   4   3  11       17.20       12.70      3.71 o 
  -8   4  11       25.87       22.80      4.27 o 
  -7   4  11       18.69       13.59      3.35 o 
  -6   4  11      188.92      185.35      3.80 o 
  -5   4  11       22.58       26.57      2.75 o 
  -4   4  11        0.51       -2.62      2.62 o 
  -3   4  11       36.76       37.99      2.83 o 
  -2   4  11      170.23      181.19      3.58 o 
  -1   4  11       69.79       62.81      3.00 o 
   0   4  11        8.98        1.93      2.71 o 
   1   4  11        0.60       -0.82      2.65 o 
   2   4  11        2.32       -1.89      2.77 o 
   3   4  11       82.54       89.11      3.29 o 
   4   4  11        0.63        0.67      3.70 o 
  -8   5  11       41.04       32.15     12.48 o 
  -7   5  11        2.32        1.82      3.31 o 
  -6   5  11       53.85       57.94      3.02 o 
  -5   5  11       59.16       53.69      3.00 o 
  -4   5  11      214.47      217.58      4.00 o 
  -3   5  11      130.80      133.86      3.39 o 
  -2   5  11        9.39       11.95      2.59 o 
  -1   5  11       69.99       76.74      3.33 o 
   0   5  11      179.70      177.19      3.84 o 
   1   5  11       12.06       10.13      2.75 o 
   2   5  11       30.05       25.16      2.99 o 
   3   5  11       16.65       15.62      3.00 o 
   4   5  11       61.76       66.65      4.23 o 
  -7   6  11       87.82       68.90      3.68 o 
  -6   6  11      179.14      185.76      4.30 o 
  -5   6  11       10.77        3.43      2.80 o 
  -4   6  11        5.89       -1.10      2.68 o 
  -3   6  11       83.42       73.08      3.03 o 
  -2   6  11      200.60      220.64      3.95 o 
  -1   6  11       85.51       86.31      3.18 o 
   0   6  11       13.92       11.87      2.75 o 
   1   6  11        0.14        1.77      2.71 o 
   2   6  11       59.64       65.07      3.20 o 
   3   6  11        7.00        8.16      3.02 o 
   4   6  11       21.49       23.11      3.98 o 
  -7   7  11        0.07        3.60      3.58 o 
  -6   7  11        0.72       -3.51      3.51 o 
  -5   7  11       29.59       28.24      2.87 o 
  -4   7  11       23.51       16.17      2.75 o 
  -3   7  11      178.96      185.50      3.93 o 
  -2   7  11        5.19        8.18      2.72 o 
  -1   7  11       90.64       98.30      3.30 o 
   0   7  11       54.50       60.21      3.13 o 
   1   7  11       14.11       15.44      2.91 o 
   2   7  11       30.00       33.34      3.10 o 
   3   7  11        5.76        6.08      3.15 o 
   4   7  11       27.49       29.89      4.80 o 
  -7   8  11       97.39      111.43      4.65 o 
  -6   8  11      108.58      100.38      4.21 o 
  -5   8  11       66.53       65.26      3.13 o 
  -4   8  11        0.88        1.00      2.83 o 
  -3   8  11      155.41      150.74      3.75 o 
  -2   8  11      343.75      368.50      5.93 o 
  -1   8  11      291.67      295.68      5.40 o 
   0   8  11       21.40       19.48      2.97 o 
   1   8  11        3.26        7.10      2.93 o 
   2   8  11       51.00       52.25      3.29 o 
   3   8  11        5.84        4.27      3.28 o 
  -7   9  11        1.42        1.29      4.20 o 
  -6   9  11       24.67       23.45      3.76 o 
  -5   9  11       13.12        6.17      3.18 o 
  -4   9  11        2.32        1.09      2.84 o 
  -3   9  11        3.25        2.33      2.92 o 
  -2   9  11        3.94        2.42      2.97 o 
  -1   9  11        0.20       -3.11      3.11 o 
   0   9  11        7.37        2.05      3.10 o 
   1   9  11        3.46       -2.54      2.99 o 
   2   9  11        5.56        2.62      3.15 o 
   3   9  11       25.82       31.86      3.59 o 
  -6  10  11      128.44      128.40      5.47 o 
  -5  10  11       51.18       46.44      4.19 o 
  -4  10  11       13.51        8.70      2.91 o 
  -3  10  11       47.95       41.66      3.15 o 
  -2  10  11      193.40      202.30      4.21 o 
  -1  10  11      110.36      110.15      3.84 o 
   0  10  11       23.10       18.35      3.49 o 
   1  10  11        5.07        4.41      3.11 o 
   2  10  11       96.50      117.34      4.02 o 
   3  10  11       60.13       71.38      4.39 o 
  -6  11  11        6.62        4.05      4.27 o 
  -5  11  11       30.37       23.59      4.08 o 
  -4  11  11        4.75        9.47      2.95 o 
  -3  11  11        0.98       -0.81      2.95 o 
  -2  11  11        4.10        8.24      3.01 o 
  -1  11  11        4.05        8.04      3.32 o 
   0  11  11        1.20        1.90      3.41 o 
   1  11  11        8.14       11.00      3.25 o 
   2  11  11        4.84       11.15      3.60 o 
  -5  12  11       36.39       45.10      4.53 o 
  -4  12  11        0.44       -2.79      3.29 o 
  -3  12  11      146.67      161.79      4.59 o 
  -2  12  11      172.49      172.28      4.12 o 
  -1  12  11       69.53       79.07      3.94 o 
   0  12  11        8.13        4.78      3.74 o 
   1  12  11        3.30        1.84      3.76 o 
   2  12  11       24.96       25.79      3.94 o 
  -5  13  11      125.62      143.50      5.72 o 
  -4  13  11        8.94       13.42      4.45 o 
  -3  13  11       55.29       65.44      3.46 o 
  -2  13  11        3.09        4.80      3.15 o 
  -1  13  11        0.33        5.70      3.76 o 
   0  13  11        2.43        4.34      4.30 o 
   1  13  11        9.98       12.60      4.51 o 
  -4  14  11        0.36       -4.69      4.69 o 
  -3  14  11       42.37       35.70      3.69 o 
  -2  14  11      122.30      133.44      5.24 o 
  -1  14  11       12.63        9.54      4.40 o 
   0  14  11        3.43        1.13      4.46 o 
  -3  15  11       19.28       26.80      7.86 o 
  -2  15  11        2.41       10.38      4.27 o 
  -1  15  11        7.14        5.76      4.55 o 
  -6   0  12       58.16       72.60      4.61 o 
  -5   0  12       14.08       12.06      4.11 o 
  -4   0  12      152.15      164.33      6.04 o 
  -3   0  12      467.16      500.76     10.60 o 
  -2   0  12       98.34      103.14      5.01 o 
  -1   0  12        9.02       -1.13      4.30 o 
   0   0  12        5.87        7.22      4.36 o 
   1   0  12       92.63      101.65      5.18 o 
   2   0  12       88.01       91.62      6.13 o 
   3   0  12        0.67       -5.54      6.05 o 
  -6   1  12        4.29        1.24      2.91 o 
  -5   1  12        8.47        2.72      2.90 o 
  -4   1  12        0.24       -3.18      3.18 o 
  -3   1  12        4.76        6.95      3.26 o 
  -2   1  12        0.44       -2.94      2.94 o 
  -1   1  12        4.72        0.31      3.01 o 
   0   1  12        9.07        8.80      3.02 o 
   1   1  12        0.99        2.04      3.04 o 
   2   1  12       16.24       12.70      3.78 o 
   3   1  12        0.02        6.56      4.53 o 
  -6   2  12       70.77       86.63      3.38 o 
  -5   2  12        1.21        4.66      3.10 o 
  -4   2  12      138.95      147.94      4.27 o 
  -3   2  12      182.62      196.27      4.34 o 
  -2   2  12      198.92      210.56      4.28 o 
  -1   2  12        9.56        8.18      3.01 o 
   0   2  12        1.01        4.48      3.02 o 
   1   2  12       55.51       60.90      3.37 o 
   2   2  12       63.01       63.54      4.07 o 
   3   2  12        4.36        0.30      4.84 o 
  -6   3  12       33.68       34.23      3.49 o 
  -5   3  12       16.37        8.03      3.17 o 
  -4   3  12       32.76       32.56      3.27 o 
  -3   3  12        0.73       -1.43      3.03 o 
  -2   3  12        0.66       -0.85      3.11 o 
  -1   3  12       12.30       14.90      2.99 o 
   0   3  12       55.66       60.95      3.36 o 
   1   3  12        1.28        1.99      3.22 o 
   2   3  12        0.84       -1.47      3.76 o 
  -6   4  12       26.93       34.44      4.28 o 
  -5   4  12       14.03       14.71      3.13 o 
  -4   4  12      135.41      149.18      3.97 o 
  -3   4  12       80.02       71.24      3.51 o 
  -2   4  12      277.80      275.95      5.12 o 
  -1   4  12       39.08       42.10      3.18 o 
   0   4  12        8.79       10.16      3.12 o 
   1   4  12       27.31       32.95      3.33 o 
   2   4  12       47.21       51.13      3.89 o 
  -6   5  12       43.50       55.83      4.58 o 
  -5   5  12       19.85       11.03      3.16 o 
  -4   5  12      131.03      123.84      3.81 o 
  -3   5  12       14.16       10.44      3.17 o 
  -2   5  12       48.14       50.91      3.33 o 
  -1   5  12       55.25       52.14      3.41 o 
   0   5  12       93.05      103.90      3.63 o 
   1   5  12       17.13       16.91      3.37 o 
   2   5  12        0.27        1.55      3.91 o 
  -6   6  12       23.03       17.97      4.30 o 
  -5   6  12       46.61       48.02      3.44 o 
  -4   6  12       23.23       19.17      3.28 o 
  -3   6  12       10.34        6.53      3.16 o 
  -2   6  12        1.92       -2.46      3.14 o 
  -1   6  12       14.95       13.33      3.28 o 
   0   6  12        2.06        0.83      3.13 o 
   1   6  12       52.41       61.52      3.88 o 
   2   6  12       42.73       43.23      4.16 o 
  -5   7  12      118.77      114.56      4.34 o 
  -4   7  12       60.74       60.40      3.84 o 
  -3   7  12        0.03       -2.99      2.99 o 
  -2   7  12        6.58        9.23      3.24 o 
  -1   7  12       36.99       44.04      3.44 o 
   0   7  12       56.97       71.32      3.72 o 
   1   7  12       38.08       42.61      3.94 o 
   2   7  12        0.13       -3.90      3.90 o 
  -5   8  12       15.25        9.07      4.24 o 
  -4   8  12       28.52       22.58      3.43 o 
  -3   8  12       31.73       23.21      3.13 o 
  -2   8  12        0.86       -3.25      3.25 o 
  -1   8  12       14.54       17.59      3.45 o 
   0   8  12        2.23        5.48      3.93 o 
   1   8  12       11.00        7.43      3.95 o 
  -5   9  12      153.89      152.43     16.07 o 
  -4   9  12       31.38       28.47      3.59 o 
  -3   9  12        0.01        5.19      3.28 o 
  -2   9  12       39.14       40.94      3.56 o 
  -1   9  12       78.88       82.75      4.41 o 
   0   9  12       76.84       91.78      4.47 o 
   1   9  12        7.67        2.00      4.22 o 
  -4  10  12        8.07        7.75      4.39 o 
  -3  10  12        0.78        1.67      3.74 o 
  -2  10  12        1.47        1.78      4.27 o 
  -1  10  12        0.09       -1.43      4.15 o 
   0  10  12        0.20        1.63      4.09 o 
  -3  11  12        3.58        0.86      3.80 o 
  -2  11  12        7.60       13.84      4.52 o 
  -1  11  12       92.72      120.31      5.37 o 
  -4   1  13       24.19        6.81     10.16 o 
  -3   1  13       16.23       15.74      4.13 o 
  -2   1  13       87.44       98.24      4.83 o 
  -1   1  13       97.08      102.63      4.85 o 
   0   1  13       26.15       13.81      9.36 o 
  -3   2  13       15.24       15.72      4.37 o 
  -2   2  13       14.65       10.23      4.45 o 
  -1   2  13       10.62       13.13      4.28 o 
  -3   3  13       33.13       44.31      4.53 o 
  -2   3  13      105.44      114.75      4.99 o 
  -1   3  13       27.41       30.74      4.53 o 
  -3   4  13        4.78       -3.05     15.32 o 
  -2   4  13        4.94       -2.52      4.09 o 
  -1   4  13        1.94        9.84     20.24 o 
                                                 
